# Supplementary material for: Prediction and Quantification of Splice Events from RNA-Seq Data
Source: PLoS One. 2016 May 24;11(5):e0156132. doi: 10.1371/journal.pone.0156132 (PMC4878813; doi:10.1371/journal.pone.0156132)
Supplement: S1 Table — Candidate novel exons in known genes predicted from Illumina Body Map RNA-seq data (see Methods). (XLS) [file pone.0156132.s005.xls]

## Sheet: S1_Table.txt
Gene symbol	Exon coordinates	Validated by RT-PCR	Validated by RNA-seq	Transcript region	Effect on coding potential	Stop codon position minus position of 3'-most exon-exon junction	FPKM_Adipose	FPKM_Adrenal	FPKM_Brain	FPKM_Breast	FPKM_Colon	FPKM_Kidney	FPKM_Heart	FPKM_Liver	FPKM_Lung	FPKM_Lymph_node	FPKM_Prostate	FPKM_Skeletal_muscle	FPKM_White_blood_cell	FPKM_Ovary	FPKM_Testes	FPKM_Thyroid
KIFAP3	1:169894928-169894996:-	validated	validated	CDS (ENST00000361580,ENST00000367765,ENST00000367767,ENST00000538366,ENST00000540905,NM_001204514,NM_001204516,NM_001204517,NM_014970)	premature_stop (ENST00000361580,ENST00000367765,ENST00000367767,ENST00000538366,ENST00000540905,NM_001204514,NM_001204516,NM_001204517,NM_014970)	-23 (ENST00000361580,ENST00000367765,ENST00000367767,ENST00000538366,ENST00000540905,NM_001204514,NM_001204516,NM_001204517,NM_014970)	0	0.5849	73.6236	1.2507	2.1968	4.3115	3.6699	0.6501	0	0.9238	3.7723	1.3964	0	2.435	2.8389	1.8866
COBL	7:51255611-51255655:-	validated	validated	CDS (ENST00000265136,ENST00000395540,ENST00000395542,ENST00000441453,NM_001287436,NM_001287438,NM_015198)	in-frame (ENST00000265136,ENST00000395540,ENST00000395542,ENST00000441453,NM_001287436,NM_001287438,NM_015198)	18 (ENST00000265136,ENST00000395542,NM_001287436,NM_015198);44 (ENST00000441453,NM_001287438);314 (ENST00000395540)	0	0	0.12	1.1514	0	0	8.3386	0	0	0.4832	0	54.0637	0	0	0	9.0941
TNNT2	1:201332276-201332281:-		validated	CDS (ENST00000236918,ENST00000360372,ENST00000367315,ENST00000367317,ENST00000367318,ENST00000367320,ENST00000367322,ENST00000421663,ENST00000458432,ENST00000509001,NM_000364,NM_001001430,NM_001001431,NM_001001432,NM_001276345,NM_001276346,NM_001276347)	in-frame (ENST00000236918,ENST00000360372,ENST00000367315,ENST00000367317,ENST00000367318,ENST00000367320,ENST00000367322,ENST00000421663,ENST00000458432,ENST00000509001,NM_000364,NM_001001430,NM_001001431,NM_001001432,NM_001276345,NM_001276346,NM_001276347)	46 (ENST00000236918,ENST00000360372,ENST00000367315,ENST00000367317,ENST00000367318,ENST00000367320,ENST00000367322,ENST00000421663,ENST00000458432,ENST00000509001,NM_000364,NM_001001430,NM_001001431,NM_001001432,NM_001276345,NM_001276346,NM_001276347)	0	0	0	0	0	0	45.6691	0	0	0	0	1.4191	0	0	0	0
FBXO31	16:87392017-87392103:-	validated	validated	CDS (ENST00000311635,NM_024735);UTR (NM_001282683)	CDS_unaffacted (NM_001282683);in-frame (ENST00000311635,NM_024735)	223 (ENST00000311635,NM_001282683,NM_024735)	4.9132	3.6248	0.4148	1.881	1.7746	0	9.5104	1.1281	0.4668	1.603	10.7631	35.2014	0.723	0.6815	1.8798	3.4702
PCM1	8:17792643-17792826:+		validated				0	0.0434	1.2713	0.1734	0	0	14.0773	0	0	0	0.5523	33.2282	0	0	2.6386	2.865
SNHG14	15:25345926-25346037:+		validated				0	0.6124	3.8543	0.8556	2.1097	2.206	5.4217	0.2288	0.9746	1.3104	3.4811	1.1719	0.354	9.3839	4.8184	29.5347
UBR3	2:170804415-170804447:+		validated	CDS (ENST00000272793,ENST00000418381,NM_172070)	in-frame (ENST00000272793,ENST00000418381,NM_172070)	118 (ENST00000272793,ENST00000418381,NM_172070)	0	0	0.5504	1.0799	0	0	15.2072	0.4158	0	0	0	22.95	0	0	2.3651	5.7555
MAP4	3:47944440-47944490:-		validated	CDS (ENST00000264724,ENST00000383737,ENST00000426837)	in-frame (ENST00000264724,ENST00000383737,ENST00000426837)	8 (ENST00000264724,ENST00000383737,ENST00000426837)	0	0	0.5641	0	0.0894	0	8.1055	0	0	0	0	20.9871	0	0.0927	0	0.5343
SVIL	10:29796666-29796743:-	validated	validated	CDS (ENST00000535393)	in-frame (ENST00000535393)	87 (ENST00000535393)	0	0	0	0.0775	1.478	0	20.6851	0	0	0	1.4829	3.6875	0	0.073	0.3471	2.1736
EPS15L1	19:16484726-16484773:-		validated	CDS (ENST00000248070,ENST00000455140,NM_001258374,NM_021235);UTR (ENST00000592031)	CDS_unaffacted (ENST00000592031);in-frame (ENST00000248070,ENST00000455140,NM_001258374,NM_021235)	-2165 (ENST00000592031);147 (ENST00000455140,NM_001258374);215 (ENST00000248070,NM_021235)	0	0.3049	0	0	0	0	2.2038	0	0	0	0.9707	20.6527	0	0	0.2726	0.7344
RANBP2	2:109385716-109385793:+		validated	CDS (ENST00000283195,NM_006267)	in-frame (ENST00000283195,NM_006267)	306 (ENST00000283195,NM_006267)	0	0	0	1.0071	0	0.3779	2.0611	0	0	0.5722	0.8762	17.6861	0.704	0	0	0.631
MBNL1	3:152055907-152056462:+			CDS (ENST00000493459)	CDS_lost (ENST00000493459)	-18 (ENST00000493459)	0.0713	2.5066	0	0.2382	0.1328	0.0247	0.3464	0.1838	1.6092	1.989	0.2071	0.3516	17.545	0.3123	0.1735	0
TESPA1	12:55350538-55350591:-		validated	UTR (ENST00000316577,ENST00000449076,ENST00000524622,ENST00000524923,ENST00000531122,ENST00000532804,NM_001098815,NM_001136030,NM_001261844,NM_014796)	CDS_unaffacted (ENST00000316577,ENST00000449076,ENST00000524622,ENST00000524923,ENST00000531122,ENST00000532804,NM_001098815,NM_001136030,NM_001261844,NM_014796)	-956 (ENST00000524923);-55 (ENST00000316577,ENST00000449076,ENST00000524622,ENST00000531122,ENST00000532804,NM_001098815,NM_001136030,NM_001261844,NM_014796)	0	0.9572	17.4168	0.191	0	0	0	0	0	0	0	0	2.604	0	0	0
U2AF1	21:44525612-44525665:-		validated	CDS (ENST00000291552,ENST00000380276,ENST00000464750,NM_001025203,NM_006758);UTR (ENST00000398137,NM_001025204)	CDS_unaffacted (ENST00000398137,NM_001025204);premature_stop (ENST00000291552,ENST00000380276,ENST00000464750,NM_001025203,NM_006758)	-648 (ENST00000464750);-581 (ENST00000291552,ENST00000380276,NM_001025203,NM_006758);148 (ENST00000398137,NM_001025204)	2.4805	14.6455	2.7385	0.2866	0	0.6524	0	0	0.5128	0	0	0	0.694	0.27	0.3423	15.3886
SPTAN1	9:131391404-131391466:+	validated	validated	CDS (ENST00000372731,ENST00000372739,NM_001130438,NM_001195532,NM_003127)	in-frame (ENST00000372731,ENST00000372739,NM_001130438,NM_001195532,NM_003127)	126 (ENST00000372731,ENST00000372739,NM_001130438,NM_001195532,NM_003127)	0.4387	1.0564	1.7125	3.6018	2.4741	0.4285	15.2693	0	0.1572	0	6.7258	2.0907	0	0.4965	0.7084	1.4311
TMEM176B	7:150496699-150496706:-		validated	UTR (ENST00000326442,ENST00000434545,ENST00000450753,ENST00000492607,NM_001101311,NM_001101312,NM_001101314)	CDS_unaffacted (ENST00000326442,ENST00000434545,ENST00000450753,ENST00000492607,NM_001101311,NM_001101312,NM_001101314)	93 (ENST00000326442,ENST00000434545,ENST00000450753,ENST00000492607,NM_001101311,NM_001101312,NM_001101314)	1.5515	3.6324	0	0.1726	7.3704	0.842	0.4688	15.103	2.3164	2.8686	0	0	2.039	3.2522	0.3093	3.5931
IWS1	2:128243450-128243609:-		validated	CDS (ENST00000295321,NM_017969)	frame-shift/alt_stop (ENST00000295321,NM_017969)	-31 (ENST00000295321,NM_017969)	0.1881	0.0472	0.5052	0.612	0.3905	0.3015	6.5429	0	0.209	0.3603	0.2952	14.9749	0.611	0.7096	0.5919	4.1328
EHBP1L1	11:65348399-65348434:+		validated	CDS (ENST00000309295,NM_001099409)	in-frame (ENST00000309295,NM_001099409)	100 (ENST00000309295,NM_001099409)	0	0	0	0.463	0	0	3.6676	0	0	0	0	13.8757	0	0	0.3111	3.2476
SERPINF2	17:1647628-1647884:+			UTR (ENST00000324015,ENST00000450523,NM_000934,NM_001165921)	CDS_unaffacted (ENST00000324015,ENST00000450523,NM_000934,NM_001165921)	413 (ENST00000324015,ENST00000450523,NM_000934,NM_001165921)	0	0	0	0.112	0.0702	0.3607	0	13.8146	0	0.1211	0	0	0	0.1394	0.2058	0.3007
KIAA0232	4:6867919-6867990:+		validated	CDS (ENST00000307659,ENST00000425103,NM_001100590,NM_014743)	in-frame (ENST00000307659,ENST00000425103,NM_001100590,NM_014743)	180 (ENST00000307659,ENST00000425103,NM_001100590,NM_014743)	3.8169	2.526	13.7069	4.2283	0.6649	0.476	1.2832	0.1409	0.9457	0	0	1.0034	1.773	1.149	1.3842	7.5064
RILPL1	12:123959911-123959934:-		validated	CDS (ENST00000340724,ENST00000376874,ENST00000544468,NM_178314)	in-frame (ENST00000340724,ENST00000376874,ENST00000544468,NM_178314)	145 (ENST00000340724,ENST00000376874,ENST00000544468,NM_178314)	0	0	0	0	0	0	1.2202	0	0	0	0	13.6619	0	0	0.1208	0.122
ROCK2	2:11336813-11336989:-	validated	validated	CDS (ENST00000315872,ENST00000401753,NM_004850)	in-frame (ENST00000315872,ENST00000401753,NM_004850)	4 (ENST00000315872,ENST00000401753,NM_004850)	0.0439	0.4852	0	0.1761	0	0	3.7614	0	0	0.3928	0	13.549	0	0	0.1219	3.7037
ANXA1	9:75769377-75769497:+		validated	UTR (ENST00000257497,NM_000700)	CDS_unaffacted (ENST00000257497,NM_000700)	57 (ENST00000257497,NM_000700)	2.1965	1.1019	0.2655	13.1958	1.8403	0.2259	0.6251	0	5.9667	0	1.4405	0	3.496	2.1264	0.6223	2.2
PCNT	21:47814419-47814451:+		validated	CDS (ENST00000359568,NM_006031)	in-frame (ENST00000359568,NM_006031)	44 (ENST00000359568,NM_006031)	0	0	0	0.24	0	0	0	0	0	0	0	13.0085	0	0	0.5375	3.6922
RYR2	1:237757400-237757429:+		validated	CDS (ENST00000366574,NM_001035)	in-frame (ENST00000366574,NM_001035)	96 (ENST00000366574,NM_001035)	0	0	0	0	0	0	11.9513	0	0	0	0	0	0	0	0	0
NEDD4L	18:56018378-56018431:+		validated	CDS (ENST00000256830,ENST00000256832,ENST00000356462,ENST00000357895,ENST00000382850,ENST00000400345,ENST00000431212,ENST00000435432,ENST00000456173,ENST00000456986,ENST00000586263,NM_001144964,NM_001144965,NM_001144966,NM_001144967,NM_001144968,NM_001144969,NM_001144970,NM_001144971,NM_001243960,NM_015277)	in-frame (ENST00000256830,ENST00000256832,ENST00000356462,ENST00000357895,ENST00000382850,ENST00000400345,ENST00000431212,ENST00000435432,ENST00000456173,ENST00000456986,ENST00000586263,NM_001144964,NM_001144965,NM_001144966,NM_001144967,NM_001144968,NM_001144969,NM_001144970,NM_001144971,NM_001243960,NM_015277)	103 (ENST00000256830,ENST00000256832,ENST00000356462,ENST00000357895,ENST00000382850,ENST00000400345,ENST00000431212,ENST00000435432,ENST00000456173,ENST00000456986,ENST00000586263,NM_001144964,NM_001144965,NM_001144966,NM_001144967,NM_001144968,NM_001144969,NM_001144970,NM_001144971,NM_001243960,NM_015277)	0	0	0	1.2418	0	0	11.4149	0	0	0	0	4.7993	0	0	0	0
SLC12A7	5:1056697-1056711:-			CDS (ENST00000264930,NM_006598)	in-frame (ENST00000264930,NM_006598)	92 (ENST00000264930,NM_006598)	0	0.9243	0	0	0.5587	0	11.273	0	0	0	0.6688	0	0.419	0	0	0.1391
TLN1	9:35699661-35699663:-		validated	CDS (ENST00000314888,ENST00000540444,NM_006289)	in-frame (ENST00000314888,ENST00000540444,NM_006289)	126 (ENST00000314888,ENST00000540444,NM_006289)	0	0	0	0	0	0	7.1942	0	0	0.5241	0.6585	11.174	0	0	0	1.5412
FHOD1	16:67269919-67269972:-	validated	validated				0	0	0	0.0955	0	0	0.3459	0	0	0	0.0831	11.0299	0	0.09	0.0856	0.6052
TG	8:134118654-134118720:+		validated	CDS (ENST00000220616,ENST00000377869,ENST00000519543,ENST00000542445,NM_003235)	frame-shift/alt_stop (ENST00000220616,ENST00000377869,ENST00000519543,ENST00000542445,NM_003235)	-632 (ENST00000220616,ENST00000377869,ENST00000519543,ENST00000542445,NM_003235)	0	0	0	0	0	0	0	0	0	0	0	0	0	0	0	10.6702
CBR4	4:169919353-169919436:-		validated	CDS (ENST00000306193,NM_032783)	premature_stop (ENST00000306193,NM_032783)	-37 (ENST00000306193,NM_032783)	2.2165	1.2602	3.4781	2.5892	3.3604	10.6096	3.0888	5.5755	0.6071	2.2539	3.8617	2.6082	2.017	5.7146	4.5071	3.1468
RMST	12:97890272-97890332:+		validated				0	0	0	0	0	0	0	0	0	0	0	0	0	0	0	10.6046
THRAP3	1:36753078-36753472:+			CDS (ENST00000354618,ENST00000469141,NM_005119)	frame-shift/alt_stop (ENST00000354618,ENST00000469141,NM_005119)	-1985 (ENST00000354618,ENST00000469141,NM_005119)	1.2689	1.2157	0.2125	0.4143	1.6579	1.6491	0.9879	0.2347	1.8466	3.2751	1.0572	10.5446	0.397	1.6324	1.2439	0.637
KIF13A	6:17822017-17822136:-		validated	CDS (ENST00000259711,ENST00000378814,ENST00000378816,ENST00000378826,ENST00000378843,NM_001105566,NM_001105567,NM_001105568,NM_022113)	in-frame (ENST00000259711,ENST00000378814,ENST00000378816,ENST00000378826,ENST00000378843,NM_001105566,NM_001105567,NM_001105568,NM_022113)	21 (ENST00000378814,NM_001105568);837 (ENST00000259711,ENST00000378816,ENST00000378826,ENST00000378843,NM_001105566,NM_001105567,NM_022113)	0	0	0	0.3493	0	0	0.9409	0	0	0	0	10.4981	0	0	0.4173	1.3173
IGBP1	X:69382196-69382314:+		validated	CDS (ENST00000342206,ENST00000356413,NM_001551)	frame-shift/alt_stop (ENST00000342206,ENST00000356413,NM_001551)	-66 (ENST00000342206,ENST00000356413,NM_001551)	2.1057	2.7583	1.5446	1.1713	1.8622	0.7428	0.3777	0.0559	1.9032	1.7469	4.2382	2.6332	2.999	3.0896	10.4421	1.9081
C9	5:39287966-39288064:-		validated	CDS (ENST00000263408,NM_001737)	premature_stop (ENST00000263408,NM_001737)	-88 (ENST00000263408,NM_001737)	0	0	0	0	0	0	0	10.3478	0	0	0	0	0	0	0	0
ESYT2	7:158550023-158550124:-	validated	validated	CDS (ENST00000251527,NM_020728)	in-frame (ENST00000251527,NM_020728)	46 (ENST00000251527,NM_020728)	0	0	0.6725	0.1955	0.0592	0.2543	0.5358	0	0	0.2463	0.1771	10.3098	0	0.798	0	1.1205
CSDE1	1:115287778-115287866:-		validated	UTR (ENST00000369530,ENST00000438362,NM_001130523,NM_001242891)	CDS_unaffacted (ENST00000369530,ENST00000438362,NM_001130523,NM_001242891)	48 (ENST00000369530,ENST00000438362,NM_001130523,NM_001242891)	0.6409	0	0	1.4972	0	0	1.6195	0	0	0	0	10.1018	0	0	0	2.323
C5AR1	19:47815008-47815100:+		validated	CDS (ENST00000355085)	premature_stop (ENST00000355085)	-48 (ENST00000355085)	0.346	0.3472	0	0	0	0	0.0693	0.2444	0.7824	0	0	0	9.884	0.2611	0	0
PXDC1	6:3737851-3737964:-		validated	CDS (ENST00000380283,NM_183373)	premature_stop (ENST00000380283,NM_183373)	-326 (ENST00000380283,NM_183373)	3.4965	0.9073	2.4919	1.3883	0.1645	0	0.833	8.4099	2.6619	0.651	1.4172	0	0	0.2843	0.2163	9.8334
LAMA2	6:129765473-129765478:+		validated	CDS (ENST00000421865,NM_000426,NM_001079823)	in-frame (ENST00000421865,NM_000426,NM_001079823)	158 (ENST00000421865,NM_000426,NM_001079823)	0.8933	0	0.4103	0	9.7512	0	2.4292	0	0.6402	0.8258	0	0.473	0	0.337	0.4808	0.9714
CLN5	13:77572178-77572220:+		validated	CDS (ENST00000377453,NM_006493)	frame-shift/alt_stop (ENST00000377453,NM_006493)	-14 (ENST00000377453,NM_006493)	1.9226	2.6792	1.1037	2.032	0	3.1302	0.6777	1.4823	0.287	0	0.4652	0	0.777	1.4105	3.0662	9.4854
BICC1	10:60582986-60583064:+		validated	CDS (ENST00000373886,NM_001080512)	frame-shift/alt_stop (ENST00000373886,NM_001080512)	-23 (ENST00000373886,NM_001080512)	2.3031	0.6932	0.4407	1.6911	0	9.1492	1.3196	0.3329	0.7564	2.9806	0.3344	0.6775	0	4.924	2.5482	1.1827
PTEN	10:89723132-89723195:+		validated	CDS (ENST00000371953,NM_000314)	frame-shift/alt_stop (ENST00000371953,NM_000314)	-55 (ENST00000371953,NM_000314)	0.3478	0.0873	0	0	0	0	0	0	0	0	0	0	0	0	8.9715	0
CD300LG	17:41938502-41938621:+		validated	CDS (ENST00000317310,NM_145273)	in-frame (ENST00000317310,NM_145273)	114 (ENST00000317310,NM_145273)	8.9543	0.5251	0	3.4931	0	0	1.9445	0	0.5927	0	0	0	0	0	0.5738	0.2108
TPO	2:1436123-1436257:+			CDS (ENST00000329066,ENST00000337415,ENST00000345913,ENST00000346956,ENST00000349624,ENST00000382198,ENST00000382201,ENST00000382269,ENST00000539820,NM_000547,NM_001206744,NM_001206745,NM_175719,NM_175721,NM_175722)	premature_stop (ENST00000329066,ENST00000337415,ENST00000345913,ENST00000346956,ENST00000349624,ENST00000382198,ENST00000382201,ENST00000382269,ENST00000539820,NM_000547,NM_001206744,NM_001206745,NM_175719,NM_175721,NM_175722)	-2583 (ENST00000329066,ENST00000345913,NM_000547,NM_001206744);-2453 (ENST00000337415);-2451 (ENST00000346956,NM_175721);-2412 (ENST00000382201,NM_001206745,NM_175719);-2064 (ENST00000349624,ENST00000382198,NM_175722);-317 (ENST00000382269,ENST00000539820)	0	0	0	0.1069	0	0	0	0	0	0	0	0	0	0	0	8.8079
MYH11	16:15804253-15804373:-			CDS (ENST00000452625,ENST00000576790,NM_001040113,NM_022844)	frame-shift/alt_stop (ENST00000452625,ENST00000576790,NM_001040113,NM_022844)	-51 (ENST00000452625,ENST00000576790,NM_001040113,NM_022844)	0.1734	2.2039	0.2655	0.2315	8.6231	0	0	0	0	0	3.9892	0.3412	0	0.3271	3.4225	0.3143
RBP7	1:10071609-10071691:+		validated	CDS (ENST00000294435,NM_052960);UTR (ENST00000315901)	CDS_unaffacted (ENST00000315901);frame-shift/alt_stop (ENST00000294435,NM_052960)	-472 (ENST00000315901);115 (ENST00000294435,NM_052960)	8.5609	0.971	0.2564	0.8945	0	0	0.0721	0	0	0	0	0	0.61	0.0702	0	0
SNHG14	15:25333635-25333888:+						0	0.9408	1.7288	0.1878	0.1767	1.4923	1.9604	0.0387	0.0408	0.1626	1.1233	0.4752	0.201	2.2778	0.6901	8.5014
CYP2B6	19:41518878-41518935:+			CDS (ENST00000324071,ENST00000330446,ENST00000593831,NM_000767)	premature_stop (ENST00000324071,ENST00000330446,ENST00000593831,NM_000767)	-49 (ENST00000324071,ENST00000330446,ENST00000593831,NM_000767)	0	0	0	0	0	0.2691	0	8.3642	0	0	0	0	0	0	0	0
RALGAPA2	20:20485595-20485817:-			CDS (ENST00000202677,NM_020343)	frame-shift/alt_stop (ENST00000202677,NM_020343)	-822 (ENST00000202677,NM_020343)	0.8354	0.44	0.1941	0	0.1129	0	0	0	8.3182	0.2184	0.7914	0.0852	0	0.2233	0.955	0.4283
SLC22A1	6:160576462-160576549:+		validated	CDS (ENST00000366963,NM_003057);UTR (ENST00000539263)	CDS_unaffacted (ENST00000539263);frame-shift/alt_stop (ENST00000366963,NM_003057)	-1159 (ENST00000539263);36 (ENST00000366963,NM_003057)	0	0	0	0	0	0	0	8.2746	0	0	0	0	0	0	0	0
DNAJA1	9:33036826-33036903:+		validated	CDS (ENST00000330899,ENST00000544625,NM_001539)	premature_stop (ENST00000330899,ENST00000544625,NM_001539)	-129 (ENST00000330899,ENST00000544625,NM_001539)	0	0.4658	1.0661	1.0071	0	0	0.2208	0	1.7327	3.7909	0	0.5463	0	0.5109	0.2082	8.1334
SLC40A1	2:190442945-190443079:-		validated	CDS (ENST00000261024,NM_014585)	premature_stop (ENST00000261024,NM_014585)	-1423 (ENST00000261024,NM_014585)	0.3738	1.1788	0	0.1604	0.5344	0.5378	0.1787	0.6904	1.9184	0.2216	1.2721	0	0	8.1102	1.3894	1.4518
ROCK2	2:11324792-11324895:-	validated	validated	CDS (ENST00000315872,ENST00000401753,NM_004850)	frame-shift/alt_stop (ENST00000315872,ENST00000401753,NM_004850)	-13 (ENST00000315872,ENST00000401753,NM_004850)	1.2203	3.222	1.6961	1.0289	0.0584	0.0627	4.9853	0	0.5638	0	1.2313	7.9496	0	0.4846	0.2881	6.9259
SMC6	2:17863310-17863366:-		validated	CDS (ENST00000351948,ENST00000381272,ENST00000402989,ENST00000448223,NM_001142286,NM_024624)	in-frame (ENST00000351948,ENST00000381272,ENST00000402989,ENST00000448223,NM_001142286,NM_024624)	115 (ENST00000351948,ENST00000381272,ENST00000402989,ENST00000448223,NM_001142286,NM_024624)	0	1.5812	1.3837	0.0928	0	0	0.084	0	0	0	0	0	0	0	7.8175	0.8401
MAP4	3:47981989-47982024:-		validated	CDS (ENST00000360240,ENST00000383737,ENST00000395734,ENST00000426837,NM_001134364,NM_002375)	in-frame (ENST00000360240,ENST00000383737,ENST00000395734,ENST00000426837,NM_001134364,NM_002375)	8 (ENST00000360240,ENST00000383737,ENST00000426837,NM_002375);147 (ENST00000395734,NM_001134364)	1.7341	0.116	5.044	1.389	0	0	2.8293	0	0	0	0.6042	7.7541	0.105	0.7633	0.9334	1.0476
SORBS1	10:97150950-97151031:-			CDS (ENST00000277982,ENST00000347291,ENST00000354106,ENST00000361941,ENST00000371246,ENST00000371247,ENST00000393949,NM_001034954,NM_001034955,NM_001290296,NM_001290298)	frame-shift/alt_stop (ENST00000277982,ENST00000347291,ENST00000354106,ENST00000361941,ENST00000371246,ENST00000371247,ENST00000393949,NM_001034954,NM_001034955,NM_001290296,NM_001290298)	-2522 (ENST00000361941,ENST00000371247,NM_001034954);-2033 (ENST00000277982,ENST00000371246,NM_001034955);-1748 (ENST00000354106,ENST00000393949,NM_001290296);-1580 (ENST00000347291,NM_001290298)	0	0	0.1723	0.3004	0	0	0.0724	0	0	0.6241	0	7.6793	0	0	0	0.068
SNHG17	20:37050937-37051014:-		validated				0.0774	2.0185	0.9772	2.1692	2.393	1.4361	0.0736	0.1342	0	3.9339	0.1348	0	0	7.5902	0.3471	0.1402
ADAMTS9	3:64503506-64503688:-		validated	UTR (ENST00000295903,ENST00000498707,NM_182920)	CDS_unaffacted (ENST00000295903,ENST00000498707,NM_182920)	-188 (ENST00000295903,ENST00000498707,NM_182920)	5.8006	5.3106	0.9026	1.9548	3.6576	2.5598	0.462	0	7.5308	1.2079	0.7383	0.5199	0	1.1738	0.3206	0.5432
AC011526.1,PCAT19	19:41985287-41985444:-		validated				1.5191	1.5242	0.1692	1.0932	0	0	0.7745	0.0496	4.7821	1.0352	4.4038	0	0	3.3583	7.2823	0
SAE1	19:47708361-47708386:+		validated	CDS (ENST00000270225,ENST00000540850,ENST00000598840,NM_005500);UTR (ENST00000392776,ENST00000414294,ENST00000596995,NM_001145714)	CDS_unaffacted (ENST00000392776,ENST00000414294,ENST00000596995,NM_001145714);frame-shift/alt_stop (ENST00000270225,ENST00000540850,ENST00000598840,NM_005500)	-905 (ENST00000596995);-232 (ENST00000414294);-28 (ENST00000392776,NM_001145714);55 (ENST00000270225,ENST00000540850,ENST00000598840,NM_005500)	1.0482	2.7606	1.8052	2.099	1.4302	1.1519	0.5938	0.3409	0	0	0.7989	0	0.477	1.8538	7.1699	2.0184
TF	3:133479516-133479668:+		validated	CDS (ENST00000264998,ENST00000402696,NM_001063)	premature_stop (ENST00000264998,ENST00000402696,NM_001063)	-961 (ENST00000264998,ENST00000402696,NM_001063)	0	0	2.1137	0	0	0	0	7.1406	0	0	0	0	0	0	0	0
MAST3	19:18232917-18232937:+		validated	CDS (ENST00000262811,NM_015016)	in-frame (ENST00000262811,NM_015016)	536 (ENST00000262811,NM_015016)	0	0.4225	0.6447	1.5461	0.1277	0	0	0	0	0.2595	0	0	7.024	0.3972	0	0
KCNJ16	17:68102842-68102929:+		validated	UTR (ENST00000392670,ENST00000585558)	CDS_unaffacted (ENST00000392670,ENST00000585558)	1350 (ENST00000392670,ENST00000585558)	0	0	0	0	0	6.9366	0	0	0	0	0.3749	0	0	0.5412	0	0.52
TNS1	2:218705922-218706008:-		validated	CDS (ENST00000171887,ENST00000419504,ENST00000430930,NM_022648)	in-frame (ENST00000171887,ENST00000419504,ENST00000430930,NM_022648)	145 (ENST00000171887,ENST00000419504,ENST00000430930,NM_022648)	0.7948	0.5075	0.083	0.6511	0.5258	0.2117	0.2839	0.1253	0.2667	0	1.4477	6.9123	0	0.0682	0.1296	1.1786
AQP7	9:33401534-33401670:-		validated	UTR (ENST00000297988,ENST00000377425,ENST00000537089,ENST00000539936,ENST00000541274,NM_001170)	CDS_unaffacted (ENST00000297988,ENST00000377425,ENST00000537089,ENST00000539936,ENST00000541274,NM_001170)	79 (ENST00000377425);249 (ENST00000537089,ENST00000539936);286 (ENST00000297988,NM_001170);296 (ENST00000541274)	6.8679	0.106	0	6.1361	0.2403	0	3.9653	0	0	0	0	0	0	0	3.9812	0.1436
BRK1	3:10160590-10160654:+		validated	CDS (ENST00000256463,ENST00000530758,NM_018462)	frame-shift/alt_stop (ENST00000256463,ENST00000530758,NM_018462)	-146 (ENST00000256463);-125 (ENST00000530758,NM_018462)	4.5684	6.054	2.3753	2.0714	2.4307	0.5052	3.0472	2.6169	6.7948	1.9921	6.6078	2.4343	2.902	0.8131	4.4077	2.0309
FFAR2	19:35939725-35939847:+			UTR (ENST00000599180)	CDS_unaffacted (ENST00000599180)	994 (ENST00000599180)	0.3428	0	0	0	0	0.3907	0	0	1.6431	0	0.3303	0	6.491	0	0.1538	0
FGL1	8:17744850-17744963:-		validated	UTR (ENST00000381841,ENST00000398054,ENST00000518650,NM_201552,NM_201553)	CDS_unaffacted (ENST00000381841,ENST00000398054,ENST00000518650,NM_201552,NM_201553)	160 (ENST00000381841,ENST00000398054,ENST00000518650,NM_201552,NM_201553)	0	0	0	0	0	0	0	6.2506	0	0	0	0	0	0	0.1622	0
MADD	11:47348095-47348103:+		validated	CDS (ENST00000311027,ENST00000342922,ENST00000349238,ENST00000395344,ENST00000402192,ENST00000402799,ENST00000407859,NM_001135943,NM_001135944,NM_003682,NM_130470,NM_130471,NM_130472,NM_130473,NM_130476)	in-frame (ENST00000311027,ENST00000342922,ENST00000349238,ENST00000395344,ENST00000402192,ENST00000402799,ENST00000407859,NM_001135943,NM_001135944,NM_003682,NM_130470,NM_130471,NM_130472,NM_130473,NM_130476)	105 (ENST00000311027,ENST00000342922,ENST00000349238,ENST00000395344,ENST00000402192,ENST00000402799,ENST00000407859,NM_001135943,NM_001135944,NM_003682,NM_130470,NM_130471,NM_130472,NM_130473,NM_130476)	0	0	6.2249	0	0.4623	0	0	0	0	0	0	0	0	0	0.304	0
GTF2H2	5:70334256-70334308:-		validated	CDS (ENST00000274400,ENST00000330280,ENST00000425596,NM_001515);UTR (ENST00000519783)	CDS_unaffacted (ENST00000519783);frame-shift/alt_stop (ENST00000274400,ENST00000330280,ENST00000425596,NM_001515)	-928 (ENST00000519783);-41 (ENST00000274400,ENST00000330280,ENST00000425596,NM_001515)	1.7341	0	0.7743	2.7974	0	0.6588	1.5718	0	1.0356	0.4453	0.0839	0	0	2.6352	6.1362	1.8333
EXOC1	4:56738921-56738974:+		validated	CDS (ENST00000346134,ENST00000349598,ENST00000381295,NM_001024924,NM_018261,NM_178237)	in-frame (ENST00000346134,ENST00000349598,ENST00000381295,NM_001024924,NM_018261,NM_178237)	153 (ENST00000346134,ENST00000349598,ENST00000381295,NM_001024924,NM_018261,NM_178237)	0.3816	0.1914	1.8622	0.7642	0	0.6524	1.2972	0	0.4273	0	0	5.978	5.208	0	0	0.5187
NTS	12:86274455-86274547:+			CDS (ENST00000256010,NM_006183)	in-frame (ENST00000256010,NM_006183)	153 (ENST00000256010,NM_006183)	0	5.9712	0	0	0	0	0	0	0	0.8956	0	0	0	0	0.3104	0
SLC39A14	8:22248243-22248360:+		validated	UTR (ENST00000240095,ENST00000359741,ENST00000381237,NM_001128431,NM_001135154,NM_015359)	CDS_unaffacted (ENST00000240095,ENST00000359741,ENST00000381237,NM_001128431,NM_001135154,NM_015359)	114 (ENST00000240095,NM_001135154);147 (ENST00000359741,ENST00000381237,NM_001128431,NM_015359)	0.2942	0.059	0	0.1178	1.8734	0.7472	0.4422	5.944	1.1339	0.4673	1.1749	0	0	0.111	0.3695	0.1066
PTEN	10:89687305-89687356:+		validated	CDS (ENST00000371953,NM_000314)	frame-shift/alt_stop (ENST00000371953,NM_000314)	-856 (ENST00000371953,NM_000314)	1.7512	2.7333	0.5585	0.5845	0	0.095	0.7937	0.8439	0	0.0899	0.7628	1.288	5.93	0.3671	0.6983	1.058
ANK2	4:114225380-114225433:+		validated	CDS (ENST00000264366,ENST00000357077,ENST00000394537,ENST00000506722,ENST00000509550,NM_001127493,NM_001148,NM_020977)	in-frame (ENST00000264366,ENST00000357077,ENST00000394537,ENST00000506722,ENST00000509550,NM_001127493,NM_001148,NM_020977)	15 (ENST00000264366,ENST00000357077,ENST00000394537,ENST00000506722,ENST00000509550,NM_001127493,NM_001148,NM_020977)	0	0	0.1095	0.5731	0	0	5.8804	0	0	0	0	2.6101	0	0	0.2568	0.7781
C6orf106	6:34617486-34617607:-		validated	CDS (ENST00000374021,ENST00000374023,NM_024294)	frame-shift/alt_stop (ENST00000374021,ENST00000374023,NM_024294)	-629 (ENST00000374021,ENST00000374023,NM_024294)	0.2299	0.5766	0.5938	0.1151	0	0	0.4983	0.1107	0.4121	0	0	0.6235	0.857	0.1626	5.8254	0.6249
ABCD3	1:94937729-94937798:+		validated	CDS (ENST00000315713,ENST00000370214,ENST00000394233,ENST00000454898,ENST00000536817,NM_001122674,NM_002858)	in-frame (ENST00000315713,ENST00000370214,ENST00000394233,ENST00000454898,ENST00000536817,NM_001122674,NM_002858)	27 (ENST00000315713,NM_001122674);78 (ENST00000370214,ENST00000394233,ENST00000454898,ENST00000536817,NM_002858)	0	0	0	1.1575	0	0	5.6336	0	0	0	0	5.7573	0	0	0	0.1497
RP11-791G22.1,PEX5L-AS2	3:179621034-179621152:+		validated				0	0	0.0672	0	0	0	0	0	0	0	0	0	0	0	5.7195	0
PPP1R1A	12:54974488-54974562:-		validated	CDS (ENST00000257905,ENST00000547431,NM_006741)	premature_stop (ENST00000257905,ENST00000547431,NM_006741)	-57 (ENST00000257905,NM_006741);-55 (ENST00000547431)	5.7057	0	0.091	2.2217	0.2883	1.9353	0.4472	1.1685	0	0	0	2.9374	0	0.1495	0.782	0.2154
R3HDM2	12:57699423-57699446:-		validated	CDS (ENST00000347140,ENST00000358907,ENST00000402412,ENST00000403821,NM_014925)	in-frame (ENST00000347140,ENST00000358907,ENST00000402412,ENST00000403821,NM_014925)	341 (ENST00000347140,ENST00000358907,ENST00000402412,ENST00000403821,NM_014925)	5.6536	1.7558	1.2364	2.5608	0.9796	0.3945	2.8063	1.0508	2.6527	0	2.3452	2.7324	0	4.19	1.3284	4.6353
FHL5	6:97048929-97049028:+		validated	UTR (ENST00000326771,NM_020482)	CDS_unaffacted (ENST00000326771,NM_020482)	164 (ENST00000326771,NM_020482)	1.9785	0.6617	0.0757	0	0.5399	0.7731	0.3374	0.1788	0.6991	5.5805	0.2378	1.8933	0	0.8087	2.4849	0.7769
LRRFIP1	2:238638423-238638485:+		validated	CDS (ENST00000308482,NM_001137550)	in-frame (ENST00000308482,NM_001137550)	111 (ENST00000308482,NM_001137550)	0	0.2641	0	0.6149	0.399	0	0.3181	0	0	0	0	5.5751	0	0	0.3148	2.0672
TAGLN	11:117071434-117071528:+		validated	UTR (ENST00000278968,ENST00000392951,ENST00000525531,NM_001001522,NM_003186)	CDS_unaffacted (ENST00000278968,ENST00000392951,ENST00000525531,NM_001001522,NM_003186)	145 (ENST00000278968,ENST00000392951,ENST00000525531,NM_001001522,NM_003186)	0.2047	1.9856	0.2351	0.6149	0.6828	0.2	0	0.182	1.877	1.1986	5.5656	0	0.438	1.6092	0.4285	0.6802
C9orf16	9:130922854-130922857:+		validated	CDS (ENST00000372994,NM_024112)	frame-shift/alt_stop (ENST00000372994,NM_024112)	70 (ENST00000372994,NM_024112)	5.5621	0.5581	0.4258	1.1138	0.3373	0.5433	0	0.4825	0.6643	0	0	0	0	0.1749	1.3306	0.6721
CYP3A4	7:99359399-99359491:-			CDS (ENST00000336411,ENST00000354593,NM_001202855,NM_017460)	in-frame (ENST00000336411,ENST00000354593,NM_001202855,NM_017460)	96 (ENST00000336411,ENST00000354593,NM_001202855,NM_017460)	0	0	0	0.2079	0	0	0	5.5601	0	0	0	0	0	0	0.2483	0
ZC3H11A	1:203803065-203803230:+		validated	CDS (ENST00000332127,ENST00000367210,ENST00000367212,ENST00000367214,ENST00000495527,ENST00000545588,NM_014827)	frame-shift/alt_stop (ENST00000332127,ENST00000367210,ENST00000367212,ENST00000367214,ENST00000495527,ENST00000545588,NM_014827)	-1454 (ENST00000495527);-1434 (ENST00000332127,ENST00000367210,ENST00000367212,ENST00000367214,ENST00000545588,NM_014827)	1.0055	3.21	1.1061	1.5102	1.3686	0.4948	0.8097	0.8717	5.5431	2.4291	0.9672	0.2973	0.501	1.94	0.5002	4.4316
CLK2	1:155233364-155233499:-		validated	CDS (ENST00000355560,ENST00000361168,ENST00000368361,ENST00000536801,NM_003993)	frame-shift/alt_stop (ENST00000355560,ENST00000361168,ENST00000368361,ENST00000536801,NM_003993)	-106 (ENST00000355560,ENST00000361168,ENST00000368361,ENST00000536801,NM_003993)	0.2125	3.997	0.3659	0.2127	0.4832	2.1987	0.8313	0.1588	0.3937	4.252	3.5931	0.9756	0.164	2.5552	5.5275	1.444
USP25	21:17194607-17194730:+		validated	CDS (ENST00000285679,ENST00000285681,ENST00000400183,NM_001283041,NM_001283042,NM_013396)	frame-shift/alt_stop (ENST00000285679,ENST00000285681,ENST00000400183,NM_001283041,NM_001283042,NM_013396)	-2243 (ENST00000400183,NM_001283041);-2129 (ENST00000285681,NM_001283042);-2033 (ENST00000285679,NM_013396)	0.3408	0.3419	0.587	0.1137	0.2583	0.4439	0.8041	0.165	1.4037	0.2292	0.4939	1.1263	0.965	1.018	5.5033	0.1544
FGF7	15:49758732-49758961:+		validated	CDS (ENST00000267843,ENST00000560765,NM_002009)	frame-shift/alt_stop (ENST00000267843,ENST00000560765,NM_002009)	-299 (ENST00000267843,ENST00000560765,NM_002009)	1.9221	0.6704	0	0.6691	3.5977	0	0.3617	0	5.4068	4.209	2.4575	0.1257	0	0.1101	0.4344	0.2464
YBX3	12:10852836-10852887:-		validated	UTR (ENST00000228251,ENST00000279550,NM_001145426,NM_003651)	CDS_unaffacted (ENST00000228251,ENST00000279550,NM_001145426,NM_003651)	-86 (ENST00000228251,ENST00000279550,NM_001145426,NM_003651)	0.0973	0.2929	0	0.0974	0	0	0	0	0.5229	0	0	5.3236	0	0.2753	0	0.529
DPYS	8:105436177-105436284:-		validated	CDS (ENST00000351513,NM_001385)	in-frame (ENST00000351513,NM_001385)	-14 (ENST00000351513,NM_001385)	0	0	0	0	0	1.2228	0	5.2765	0	0	0	0	0	0	0.1123	0
CFH	1:196714078-196714224:+			CDS (ENST00000367429,NM_000186)	premature_stop (ENST00000367429,NM_000186)	-298 (ENST00000367429,NM_000186)	0	0.3521	0	0.1004	0.3192	0	0	5.1704	0	0.2672	0.3066	0	0	1.2295	0.045	0.0454
SNHG14	15:25324973-25325226:+		validated				0.2246	0.5645	1.9563	0.338	0.424	0	1.6195	0	0	0	0.6197	0.9108	0.482	0.841	0.3795	5.1412
EML1	14:100358476-100358532:+		validated	CDS (ENST00000262233,ENST00000327921,ENST00000334192,NM_001008707,NM_004434)	in-frame (ENST00000262233,ENST00000327921,ENST00000334192,NM_001008707,NM_004434)	126 (ENST00000262233,ENST00000327921,ENST00000334192,NM_001008707,NM_004434)	0	0.4651	0	0.0928	0.4216	0	5.1258	0	0	0	2.0997	1.9635	0	0.0874	0	0.084
ABLIM1	10:116222804-116222923:-			CDS (ENST00000277895,ENST00000369252,ENST00000392955,ENST00000533213,NM_001003407,NM_001003408,NM_002313)	in-frame (ENST00000277895,ENST00000369252,ENST00000392955,ENST00000533213,NM_001003407,NM_001003408,NM_002313)	-67 (ENST00000392955);114 (ENST00000277895,ENST00000369252,ENST00000533213,NM_001003407,NM_001003408,NM_002313)	0	0	0.3338	0	0	0	5.0808	0	0	0	0	0.6847	0	0	0.0522	0.2635
SLC6A16	19:49815770-49815866:-		validated	UTR (ENST00000335875,ENST00000454748,NM_014037)	CDS_unaffacted (ENST00000335875,ENST00000454748,NM_014037)	202 (ENST00000454748);270 (ENST00000335875,NM_014037)	0	0.3376	0	0.0674	0	0	0	0	0	0	0	0	0	0.1905	5.0719	0
CECR1	22:17684744-17684779:-		validated	CDS (ENST00000262607,ENST00000399837,ENST00000399839,ENST00000449907,NM_001282225,NM_001282226,NM_001282227,NM_001282228,NM_001282229)	premature_stop (ENST00000262607,ENST00000399837,ENST00000399839,ENST00000449907,NM_001282225,NM_001282226,NM_001282227,NM_001282228,NM_001282229)	-914 (ENST00000262607,ENST00000399837,ENST00000399839,ENST00000449907,NM_001282225,NM_001282226,NM_001282227,NM_001282228,NM_001282229)	0	0.58	0.3982	0	0	0	0	0	0	5.0228	0.5035	0	0.526	0	0	0
MYOZ2	4:120093965-120094010:+		validated	CDS (ENST00000307128,NM_016599)	frame-shift/alt_stop (ENST00000307128,NM_016599)	27 (ENST00000307128,NM_016599)	0	0	0	0	0	0	4.9692	0	0	0	0	0.4564	0	0	0	0.1875
DST	6:56568509-56568544:-			CDS (ENST00000312431,ENST00000361203,ENST00000370754,ENST00000370769,ENST00000370788,ENST00000421834,NM_001144769,NM_001144770,NM_183380)	in-frame (ENST00000312431,ENST00000361203,ENST00000370754,ENST00000370769,ENST00000370788,ENST00000421834,NM_001144769,NM_001144770,NM_183380)	-9833 (ENST00000312431);263 (ENST00000361203,ENST00000370754,ENST00000370769,ENST00000370788,ENST00000421834,NM_001144769,NM_001144770,NM_183380)	0	0	0	0	0	0	4.9251	0	0	0	0	0	0	0	0.3111	0.2095
COX7B	X:77157418-77157512:+		validated	CDS (ENST00000481445,NM_001866)	frame-shift/alt_stop (ENST00000481445,NM_001866)	-38 (ENST00000481445,NM_001866)	0.3412	0.4793	4.231	0.1367	1.9864	4.133	4.8834	0.4247	2.5242	0	0.9679	0	1.5	0.3218	0.4285	1.3604
HNRNPLL	2:38793249-38793342:-		validated	CDS (ENST00000378915,ENST00000409328,ENST00000409636,ENST00000449105,ENST00000608859,NM_001142650,NM_138394)	frame-shift/alt_stop (ENST00000378915,ENST00000409328,ENST00000409636,ENST00000449105,ENST00000608859,NM_001142650,NM_138394)	121 (ENST00000378915,ENST00000409328,ENST00000409636,ENST00000449105,ENST00000608859,NM_001142650,NM_138394)	1.0995	0.4826	1.578	0.1376	2.0003	0.3356	0.4833	0.1826	4.8721	2.795	4.3711	0.3743	0.565	0.5185	1.1096	0.1868
RAE1	20:55951235-55951322:+		validated	CDS (ENST00000371242,ENST00000395840,ENST00000395841,NM_001015885,NM_003610);UTR (ENST00000492498)	CDS_unaffacted (ENST00000492498);frame-shift/alt_stop (ENST00000371242,ENST00000395840,ENST00000395841,NM_001015885,NM_003610)	-347 (ENST00000492498);-34 (ENST00000371242,ENST00000395840,ENST00000395841,NM_001015885,NM_003610)	0.5021	0.6477	0	0.2155	0	0.6306	0.3535	0.5599	0.1329	0	0.1874	0.5101	0.587	0.6089	4.7616	0.065
FAM208B	10:5762223-5762360:+		validated	UTR (ENST00000328090,NM_017782)	CDS_unaffacted (ENST00000328090,NM_017782)	4 (ENST00000328090,NM_017782)	0.1051	1.5817	0.543	0.1578	0	0.0533	0.2359	0	1.2295	1.2075	0.9453	0	0.163	1.2887	4.7141	0.5238
TLN1	9:35718353-35718403:-		validated	CDS (ENST00000314888,ENST00000540444,NM_006289)	in-frame (ENST00000314888,ENST00000540444,NM_006289)	126 (ENST00000314888,ENST00000540444,NM_006289)	0	0	0	0.2952	0	4.7036	0	1.9604	2.2006	0	0.2568	0	2.682	0.2781	0.1763	3.3838
FHOD3	18:34261236-34261295:+		validated	CDS (ENST00000257209,ENST00000359247,ENST00000590592,NM_001281739,NM_001281740,NM_025135)	in-frame (ENST00000257209,ENST00000359247,ENST00000590592,NM_001281739,NM_001281740,NM_025135)	83 (ENST00000257209,ENST00000359247,ENST00000590592,NM_001281739,NM_001281740,NM_025135)	0	0	0	0	0	0	4.6578	0	0	0	0	0	0	0	0	0
HSPG2	1:22159368-22159385:-		validated	CDS (ENST00000374695,NM_005529)	in-frame (ENST00000374695,NM_005529)	173 (ENST00000374695,NM_005529)	0	0	0	0	0	0	4.653	0	0	0	0.5111	1.6827	0	0	0	0.2658
MORN5	9:124927997-124928097:+		validated	CDS (ENST00000373764,ENST00000536616,NM_001286828,NM_198469)	frame-shift/alt_stop (ENST00000373764,ENST00000536616,NM_001286828,NM_198469)	-486 (ENST00000373764,NM_198469);-374 (NM_001286828);-354 (ENST00000536616)	0	0	0	0	0.2384	0	0	0	0.19	0	0	0	0	0.4325	4.6428	0
MMD	17:53481816-53481908:-		validated	CDS (ENST00000262065,NM_012329)	in-frame (ENST00000262065,NM_012329)	201 (ENST00000262065,NM_012329)	0.6228	0	0	4.6423	0.1259	0.0676	0.0693	1.0387	0.1304	0.8956	0.6702	0	2.078	0.1958	0.3104	0
AKAP9	7:91692776-91692814:+		validated	CDS (ENST00000356239,ENST00000358100,ENST00000359028,NM_005751,NM_147185)	in-frame (ENST00000356239,ENST00000358100,ENST00000359028,NM_005751,NM_147185)	38 (ENST00000356239,ENST00000358100,ENST00000359028,NM_005751,NM_147185)	0	0	0	0.1118	0	0	1.8219	0	0	0	0	4.6318	0	0	0.3005	1.0119
FGD2	6:36993867-36994101:+		validated	CDS (ENST00000274963,NM_173558);UTR (ENST00000373535)	CDS_unaffacted (ENST00000373535);frame-shift/alt_stop (ENST00000274963,NM_173558)	-1419 (ENST00000373535);-124 (ENST00000274963,NM_173558)	0.0777	3.1238	0.0946	0.1948	0	0.042	0	0	1.8374	4.6268	0.4857	0	0.965	0.0363	0.1075	0.0349
TG	8:133908756-133908875:+		validated	CDS (ENST00000220616,ENST00000377869,NM_003235)	premature_stop (ENST00000220616,ENST00000377869,NM_003235)	-5296 (ENST00000220616,NM_003235);-5125 (ENST00000377869)	0	0	0	0	0	0	0	0	0	0	0	0	0	0	0	4.5841
SMCHD1	18:2799279-2799381:+		validated	CDS (ENST00000320876,NM_015295)	frame-shift/alt_stop (ENST00000320876,NM_015295)	108 (ENST00000320876,NM_015295)	0.1939	0.6486	0.1485	0	0.3528	0.1895	0	0.177	0	0.491	0.706	0	4.561	0.7317	0.348	0
C16orf89	16:5104618-5104712:-		validated	CDS (ENST00000315997,ENST00000350219,ENST00000422873,ENST00000472572,ENST00000474471,NM_001098514,NM_152459)	frame-shift/alt_stop (ENST00000315997,ENST00000350219,ENST00000422873,ENST00000472572,ENST00000474471,NM_001098514,NM_152459)	-24 (ENST00000315997,ENST00000350219,ENST00000422873,ENST00000472572,ENST00000474471,NM_001098514,NM_152459)	0	0.6162	0.5485	0.3416	0.2483	0.1333	0	0	0.5825	0	0.4235	0	0	0.0644	0.6734	4.5142
RHOJ	14:63754906-63755035:+		validated	CDS (ENST00000316754,NM_020663)	frame-shift/alt_stop (ENST00000316754,NM_020663)	-67 (ENST00000316754,NM_020663)	1.0979	2.5888	0	0.3298	0	0.1091	0.0606	0.1079	4.4728	0.9562	1.3459	0	0	0.4142	0.4925	0.4477
PDGFRB	5:149498658-149498759:-		validated	CDS (ENST00000261799,NM_002609);UTR (ENST00000520579)	CDS_unaffacted (ENST00000520579);in-frame (ENST00000261799,NM_002609)	-2553 (ENST00000520579);184 (ENST00000261799,NM_002609)	0.5206	0.4571	0.2989	0.7167	0.2368	0	0.067	0	4.4169	3.264	1.8301	0.3639	0	0.6138	0.7006	0.5307
UBA1	X:47056346-47056423:+		validated	UTR (ENST00000335972,NM_003334)	CDS_unaffacted (ENST00000335972,NM_003334)	136 (ENST00000335972,NM_003334)	4.1008	3.6487	0.4442	2.3242	2.1819	0.1512	4.4167	0.4027	1.3862	2.0742	1.8199	1.434	2.464	1.7516	2.7765	3.2253
SLC25A36	3:140673830-140673871:+		validated	CDS (ENST00000324194,ENST00000446041,ENST00000453248,ENST00000502594,ENST00000507429,NM_001104647,NM_018155)	in-frame (ENST00000324194,ENST00000446041,ENST00000453248,ENST00000502594,ENST00000507429,NM_001104647,NM_018155)	-380 (ENST00000502594);115 (ENST00000507429);191 (ENST00000446041,NM_018155);194 (ENST00000324194,ENST00000453248,NM_001104647)	0	0	0	0.1081	0	0	4.4046	0	0	0	0	0	0	0	0	0.2936
UGT2B7	4:69954272-69954624:+						0	0	0	0	0	4.3739	0	0	0	0	0	0	0	0.1181	0	0
TSPAN15	10:71254378-71254577:+			CDS (ENST00000373290,NM_012339)	frame-shift/alt_stop (ENST00000373290,NM_012339)	-566 (ENST00000373290,NM_012339)	2.2115	0.4615	1.1232	1.5491	0.2373	0.0455	0	0	4.3428	0	1.1031	0	0	0.2732	0.3858	0.1122
CLASP2	3:33608224-33608226:-		validated	CDS (ENST00000307312,ENST00000359576,ENST00000399362,ENST00000461133,ENST00000468888,ENST00000480013,NM_001207044,NM_015097)	in-frame (ENST00000307312,ENST00000359576,ENST00000399362,ENST00000461133,ENST00000468888,ENST00000480013,NM_001207044,NM_015097)	87 (ENST00000307312,ENST00000359576,ENST00000399362,ENST00000461133,ENST00000468888,ENST00000480013,NM_001207044,NM_015097)	1.7007	0	4.3395	2.649	0.6876	2.2152	1.0277	0	0	0.6988	0.4939	0.1668	0	1.2477	0.5086	2.0549
AC136896.1	15:27404956-27405008:-		validated				0	0	0	0	0	0	0	0	0	0	0	0	0	0	4.3213	0
MFGE8	15:89443888-89443989:-		validated	CDS (ENST00000268150,ENST00000539437,ENST00000542878,ENST00000566497,NM_005928);UTR (ENST00000558018)	CDS_unaffacted (ENST00000558018);premature_stop (ENST00000268150,ENST00000539437,ENST00000542878,ENST00000566497,NM_005928)	-1103 (ENST00000558018);-374 (ENST00000566497);-216 (ENST00000268150,ENST00000539437,ENST00000542878,NM_005928)	2.2777	3.0035	0.0747	4.105	1.7759	1.1443	2.0091	0.1184	1.5144	1.0469	0.6494	1.4555	0	1.6573	0.5254	4.3049
KMT2C	7:151892607-151892654:-		validated	CDS (ENST00000262189,ENST00000355193,NM_170606)	in-frame (ENST00000262189,ENST00000355193,NM_170606)	93 (ENST00000262189,ENST00000355193,NM_170606)	0	0	0.4653	0	0	0	1.6529	0	0	0	0	4.2915	0	0.1911	0	0.5508
PPP1R12A	12:80204175-80204291:-		validated	CDS (ENST00000261207,ENST00000437004,ENST00000450142,ENST00000546369,ENST00000550107,NM_001143885,NM_001143886,NM_001244990,NM_001244992,NM_002480)	in-frame (ENST00000261207,ENST00000437004,ENST00000450142,ENST00000546369,ENST00000550107,NM_001143885,NM_001143886,NM_001244990,NM_001244992,NM_002480)	87 (ENST00000261207,ENST00000437004,ENST00000450142,ENST00000546369,ENST00000550107,NM_001143885,NM_001143886,NM_001244990,NM_001244992,NM_002480)	0.296	0	0.1359	0	0	0	3.2966	0	0	0	0	4.2641	0	0	0.5311	1.0192
KIDINS220	2:8880282-8880314:-		validated	CDS (ENST00000256707,NM_020738)	in-frame (ENST00000256707,NM_020738)	1263 (ENST00000256707,NM_020738)	0	0	0.688	0	0	0	0.3259	0	0	0	0	4.2304	0	0.113	0	1.5203
RP5-1007G16.1	1:34348187-34348269:+		validated				0	0	0	0	0	0	0	0	0	0	0	0	0	0	4.2074	0
PKIA	8:79504740-79504815:+		validated	UTR (ENST00000518467)	CDS_unaffacted (ENST00000518467)	80 (ENST00000518467)	0	0	0	0	0	0	1.8556	0	0	0	0	0	0	0	0	4.203
ATAD1	10:89548797-89548886:-		validated	CDS (ENST00000308448,ENST00000328142,ENST00000400215,ENST00000541004,NM_032810)	premature_stop (ENST00000308448,ENST00000328142,ENST00000400215,ENST00000541004,NM_032810)	-629 (ENST00000308448,ENST00000328142,NM_032810);-539 (ENST00000400215);-495 (ENST00000541004)	0	0.2128	0	0	0.2572	0	0.2104	0.1853	0	0.5228	0.8006	0.5064	0	0.3334	4.1857	0.4484
ADAM28	8:24205765-24205892:+		validated	CDS (ENST00000265769,ENST00000397649,NM_014265);UTR (ENST00000520448)	CDS_unaffacted (ENST00000520448);frame-shift/alt_stop (ENST00000265769,ENST00000397649,NM_014265)	-1843 (ENST00000520448);-251 (ENST00000265769,ENST00000397649,NM_014265)	0	4.1777	0.0637	0	0	0	0	0	0	0.0566	0	0	0	0	0	0
MAP2K5	15:68059060-68059104:+		validated	CDS (ENST00000178640,ENST00000340972,ENST00000354498,ENST00000395476,NM_001206804,NM_002757,NM_145160)	in-frame (ENST00000178640,ENST00000340972,ENST00000354498,ENST00000395476,NM_001206804,NM_002757,NM_145160)	105 (ENST00000178640,ENST00000340972,ENST00000354498,ENST00000395476,NM_001206804,NM_002757,NM_145160)	0	0.4195	0.4801	0.1047	0	0	0.0948	0	0	0	0	4.1517	0	0.1972	0.6565	0.6631
SNAP23	15:42813646-42813678:+		validated	CDS (ENST00000249647,ENST00000568331,ENST00000568451,NM_003825);UTR (ENST00000563765,ENST00000566035)	CDS_lost (ENST00000568331,ENST00000568451);CDS_unaffacted (ENST00000563765,ENST00000566035);in-frame (ENST00000249647,NM_003825)	-548 (ENST00000566035);-504 (ENST00000563765);66 (ENST00000249647,NM_003825);82 (ENST00000568451);112 (ENST00000568331)	0	0	0	0	0	0	4.1277	0	0	0	0	2.7498	0	0	0	0.2172
CLASP2	3:33602516-33602518:-		validated	CDS (ENST00000307312,ENST00000359576,ENST00000399362,ENST00000461133,ENST00000468888,ENST00000480013,NM_001207044,NM_015097)	in-frame (ENST00000307312,ENST00000359576,ENST00000399362,ENST00000461133,ENST00000468888,ENST00000480013,NM_001207044,NM_015097)	87 (ENST00000307312,ENST00000359576,ENST00000399362,ENST00000461133,ENST00000468888,ENST00000480013,NM_001207044,NM_015097)	1.3228	0	4.1225	0.7568	1.2033	0.3692	1.199	0	1.6927	0	2.4693	0	2.063	1.426	0.5086	0.8562
2016-09-07	7:35878174-35878267:+		validated	CDS (ENST00000350320,ENST00000399034,ENST00000399035,ENST00000435235,NM_001011553)	frame-shift/alt_stop (ENST00000350320,ENST00000399034,ENST00000399035,ENST00000435235,NM_001011553)	-1167 (ENST00000350320,ENST00000399034,ENST00000399035,ENST00000435235,NM_001011553)	0.481	1.5168	4.1028	0.6192	1.8127	1.8796	0.8286	0.1218	1.624	0	1.6392	0	0.251	1.9445	0.8014	1.6813
UBAP2L	1:154214176-154214273:+		validated	CDS (ENST00000271877,ENST00000343815,ENST00000361546,ENST00000428931,NM_001127320,NM_001287815,NM_001287816,NM_014847)	frame-shift/alt_stop (ENST00000271877,ENST00000343815,ENST00000361546,ENST00000428931,NM_001127320,NM_001287815,NM_001287816,NM_014847)	-2474 (ENST00000361546,ENST00000428931,NM_014847);-2471 (ENST00000271877,NM_001287816);-2208 (ENST00000343815,NM_001127320,NM_001287815)	1.4706	4.0913	1.3815	0.8032	1.5202	1.306	0.34	0.2401	2.5607	2.2475	0.0599	0	0.99	1.135	2.2788	1.575
C9orf16	9:130925622-130925625:+		validated	CDS (ENST00000372994,NM_024112)	frame-shift/alt_stop (ENST00000372994,NM_024112)	70 (ENST00000372994,NM_024112)	4.0789	1.6742	0.4258	0.9282	0.8433	1.4489	0	0	0	0	0	0	0	0	0.998	1.0081
C1orf100	1:244543452-244543564:+			CDS (ENST00000308105,ENST00000366537,NM_001012970,NM_001276348)	frame-shift/alt_stop (ENST00000308105,ENST00000366537,NM_001012970,NM_001276348)	-12 (ENST00000308105,ENST00000366537,NM_001012970,NM_001276348)	0	0	0	0	0	0	0	0	0	0.2375	0	0	0	0	4.0268	0
PRKCA	17:64792566-64792613:+		validated	CDS (ENST00000413366,NM_002737)	in-frame (ENST00000413366,NM_002737)	165 (ENST00000413366,NM_002737)	0	0	0.1163	0.2029	0.9215	0	0.8264	0	0	0	0	4.0232	0	0	0	2.0196
AHRR	5:360973-361037:+		validated	CDS (ENST00000515206)	frame-shift/alt_stop (ENST00000515206)	105 (ENST00000515206)	0	0	0	0	0	0	0	0	0	0	0	0	0	0	4.0211	0
CD48	1:160680214-160680303:-		validated	CDS (ENST00000368045,ENST00000368046,NM_001256030,NM_001778)	premature_stop (ENST00000368045,ENST00000368046,NM_001256030,NM_001778)	-610 (ENST00000368046,NM_001778);-343 (NM_001256030);-40 (ENST00000368045)	0	1.4895	0	0	0	0	0	0	0.2637	0.6535	0	0	3.988	0	0	0
AFAP1L2	10:116122707-116122931:-			CDS (ENST00000304129,ENST00000369271,ENST00000545353,NM_001001936,NM_001287824,NM_032550)	premature_stop (ENST00000304129,ENST00000369271,ENST00000545353,NM_001001936,NM_001287824,NM_032550)	-2742 (ENST00000545353,NM_001287824);-2583 (ENST00000304129,NM_001001936);-2571 (ENST00000369271,NM_032550)	0.317	0.0398	0.0966	0	0.1124	0.0859	0.0458	0	0	0	0.2073	0	0	0.2966	0	3.9813
ABLIM2	4:7991152-7991159:-		validated	CDS (ENST00000296372,ENST00000318888,ENST00000341937,ENST00000361581,ENST00000361737,ENST00000407564,ENST00000447017,ENST00000505872,ENST00000514025,ENST00000545242,ENST00000546334,NM_001130083,NM_001130084,NM_001130085,NM_001130086,NM_001130087,NM_001286688,NM_032432)	in-frame (ENST00000296372,ENST00000318888,ENST00000341937,ENST00000361581,ENST00000361737,ENST00000407564,ENST00000447017,ENST00000505872,ENST00000514025,ENST00000545242,ENST00000546334,NM_001130083,NM_001130084,NM_001130085,NM_001130086,NM_001130087,NM_001286688,NM_032432)	114 (ENST00000296372,ENST00000318888,ENST00000341937,ENST00000361581,ENST00000361737,ENST00000407564,ENST00000447017,ENST00000505872,ENST00000514025,ENST00000545242,ENST00000546334,NM_001130083,NM_001130084,NM_001130085,NM_001130086,NM_001130087,NM_001286688,NM_032432)	0	0	0.5938	0	0	0	0.1563	0	0	0	0	3.9558	0	0	0	0.7811
RASL12	15:65365637-65365703:-		validated	CDS (ENST00000434605)	frame-shift/alt_stop (ENST00000434605)	-375 (ENST00000434605)	0	0	0	0.0848	0	0	3.933	0	0	0	0.0738	0	0	0	0	0.0768
WHAMM	15:83490463-83490591:+		validated	CDS (ENST00000286760,NM_001080435)	premature_stop (ENST00000286760,NM_001080435)	-970 (ENST00000286760,NM_001080435)	1.4353	3.8219	0.7606	1.603	1.2052	2.2425	0.3648	0.9741	0.4027	1.1848	0.7021	0.8312	3.744	1.7184	0.8914	2.9015
CCDC110	4:186373375-186373527:-		validated	CDS (ENST00000307588,ENST00000393540,NM_001145411,NM_152775)	premature_stop (ENST00000307588,ENST00000393540,NM_001145411,NM_152775)	-130 (ENST00000307588,ENST00000393540,NM_001145411,NM_152775)	0	0	0.457	0	0	0	0	0	0	0	0	0	0	0	3.7967	0.1322
ATP5B	12:57033430-57033477:-			CDS (ENST00000262030,ENST00000552919,NM_001686)	in-frame (ENST00000262030,ENST00000552919,NM_001686)	101 (ENST00000262030,ENST00000552919,NM_001686)	0	0.1016	0	0	0.3686	0.1979	3.7649	0.1757	0	0	0.6177	0.447	0.645	0.0956	0	0.1836
ZMYM2	13:20639174-20639221:+		validated	CDS (ENST00000382869,ENST00000382871,ENST00000382874,NM_001190964,NM_001190965,NM_003453,NM_197968)	premature_stop (ENST00000382869,ENST00000382871,ENST00000382874,NM_001190964,NM_001190965,NM_003453,NM_197968)	-839 (ENST00000382869,ENST00000382871,ENST00000382874,NM_001190964,NM_001190965,NM_003453,NM_197968)	0	3.7608	0	0	0	0	0	0	0	0	0	0	1.014	0	0	1.0098
USP54	10:75277947-75277979:-		validated	CDS (ENST00000339859,ENST00000408019,ENST00000422491,ENST00000428547,NM_152586);UTR (ENST00000394811)	CDS_unaffacted (ENST00000394811);in-frame (ENST00000339859,ENST00000408019,ENST00000422491,ENST00000428547,NM_152586)	560 (ENST00000339859,ENST00000394811,ENST00000408019,ENST00000422491,ENST00000428547,NM_152586)	0	0	0	0	0	0	0.1086	0	0	0	0	3.7016	0	0	0	0.8687
CSRNP2	12:51458848-51458890:-		validated	CDS (ENST00000228515,NM_030809)	frame-shift/alt_stop (ENST00000228515,NM_030809)	68 (ENST00000228515,NM_030809)	0	0	0	0	0	0.2087	1.1618	0	0	0	0	3.6763	0	0.403	0	0.8711
KCMF1	2:85262760-85262970:+		validated	CDS (ENST00000409785,NM_020122)	frame-shift/alt_stop (ENST00000409785,NM_020122)	-750 (ENST00000409785,NM_020122)	0.6932	0.5739	1.1955	0.1636	0.3475	0	0.38	0.3435	3.2668	0.8544	1.2443	2.1516	0.267	0.5721	3.6166	1.0971
SMDT1	22:42478301-42478440:+			UTR (ENST00000331479,ENST00000422252,NM_033318)	CDS_unaffacted (ENST00000331479,ENST00000422252,NM_033318)	-244 (ENST00000422252);-143 (ENST00000331479,NM_033318)	0.156	1.1998	0.2985	0	0.5202	0.1061	0	0	0.3332	1.2003	3.6015	0.5889	0.486	0.2942	0.0933	0.7538
ZNF600	19:53277828-53277954:-		validated	UTR (ENST00000338230,NM_198457)	CDS_unaffacted (ENST00000338230,NM_198457)	2186 (ENST00000338230,NM_198457)	1.3958	3.5852	0.1282	0.6708	0.9142	1.4853	0.3061	0.6536	1.5636	0.9651	1.5762	0	1.799	2.3699	1.3023	2.0744
ABLIM2	4:8007369-8007491:-		validated	CDS (ENST00000318888,ENST00000341937,ENST00000447017,ENST00000505872,ENST00000514025,NM_001130083,NM_001130084,NM_001130086,NM_001286688)	in-frame (ENST00000318888,ENST00000341937,ENST00000447017,ENST00000505872,ENST00000514025,NM_001130083,NM_001130084,NM_001130086,NM_001286688)	114 (ENST00000318888,ENST00000341937,ENST00000447017,ENST00000505872,ENST00000514025,NM_001130083,NM_001130084,NM_001130086,NM_001286688)	0	0	0.1312	0	0	0.2232	0	0	0	0	0	3.5593	0	0.0539	0.205	0.6213
PLEKHM2	1:16046810-16046982:+		validated	CDS (ENST00000375799,NM_015164)	frame-shift/alt_stop (ENST00000375799,NM_015164)	-2432 (ENST00000375799,NM_015164)	0.2213	0.2671	0	0.0888	0.2103	0.1458	0.2114	0.0475	3.4203	0.6949	1.0908	0.6802	0	0.4175	0.287	0.6418
TRAK1	3:42261991-42262083:+		validated	CDS (ENST00000327628,ENST00000396175,NM_001042646)	premature_stop (ENST00000327628,ENST00000396175,NM_001042646)	-20 (ENST00000327628,ENST00000396175,NM_001042646)	0.2768	0.0694	0.3973	0.2772	0.3147	0	3.3965	0	0	0.3838	0	0.9392	0.378	0.0653	0	1.1915
SRL	16:4263707-4263836:-		validated	CDS (ENST00000399609,ENST00000572111,NM_001098814)	frame-shift/alt_stop (ENST00000399609,NM_001098814);premature_stop (ENST00000572111)	-668 (ENST00000399609,ENST00000572111,NM_001098814)	0	0	0	0.1099	0	0.5999	3.3932	0	0	0.225	0.1077	0.221	0	0	0.4925	0.6965
ACTN4	19:39204349-39204426:+		validated				0.2321	0.1553	0.4442	0	0	0.1512	3.3862	0	0.6931	0.5722	0.9436	0	0	0.2189	0	0.2103
PHC2	1:33792949-33793028:-		validated	CDS (ENST00000257118,ENST00000373418,ENST00000373422,ENST00000419414,ENST00000431992,NM_004427,NM_198040)	frame-shift/alt_stop (ENST00000257118,ENST00000373418,ENST00000373422,ENST00000419414,ENST00000431992,NM_004427,NM_198040)	-36 (ENST00000257118,ENST00000373418,ENST00000373422,ENST00000419414,ENST00000431992,NM_004427,NM_198040)	3.3517	1.9872	0.0875	0.2288	0	2.0091	0.7301	1.6518	0.4795	0.1408	0	0.7395	2.356	0.2874	1.3667	2.6921
TRPM7	15:50880388-50880447:-		validated	CDS (ENST00000313478,ENST00000560955,NM_017672)	in-frame (ENST00000313478,ENST00000560955,NM_017672)	131 (ENST00000313478,ENST00000560955,NM_017672)	0	1.4472	0.1035	0.7221	0	0.1761	0.8172	0.3128	0	0	0	0.4774	0	1.0204	1.2131	3.3495
MITD1	2:99784112-99784175:-		validated				0.4348	1.1343	0.0998	0.5224	0.7119	3.313	0.1576	0.2263	0	2.3312	0.5303	0	1.187	0.4101	1.0142	0.0788
IBTK	6:82885621-82885743:-			CDS (ENST00000306270,ENST00000503631,ENST00000510291,NM_015525);UTR (ENST00000503400)	CDS_unaffacted (ENST00000503400);in-frame (ENST00000306270,ENST00000503631,ENST00000510291,NM_015525)	-3364 (ENST00000503400);132 (ENST00000306270,ENST00000503631,ENST00000510291,NM_015525)	0.2285	0.2293	0.656	1.1441	0.5717	1.2278	0.8069	2.7584	0.4108	0.4599	2.1469	1.6384	3.303	2.5327	0.0513	1.2425
TMEM176B	7:150496080-150496265:-		validated	UTR (ENST00000326442,ENST00000434545,ENST00000450753,ENST00000492607,NM_001101311,NM_001101312,NM_001101314)	CDS_unaffacted (ENST00000326442,ENST00000434545,ENST00000450753,ENST00000492607,NM_001101311,NM_001101312,NM_001101314)	93 (ENST00000326442,ENST00000434545,ENST00000450753,ENST00000492607,NM_001101311,NM_001101312,NM_001101314)	0.6881	2.4216	0.2636	0.3884	0.7755	2.0704	0.1527	3.2994	0	1.4381	0.1373	0	0.474	1.0857	0	0
CFLAR	2:202027216-202027280:+		validated	CDS (ENST00000340870,ENST00000457277,ENST00000479953,NM_001202518,NM_001202519)	frame-shift/alt_stop (ENST00000340870,ENST00000457277,ENST00000479953,NM_001202518,NM_001202519)	74 (ENST00000340870,ENST00000457277,ENST00000479953,NM_001202518,NM_001202519)	0.0862	0.173	0	0.2589	0.4705	0	3.2816	0	0.7721	0	2.8534	0	0	0.6504	0.3093	0
2016-03-08	10:46085972-46086022:-		validated	UTR (ENST00000395771)	CDS_unaffacted (ENST00000395771)	305 (ENST00000395771)	0.5896	1.3803	1.0154	0.3936	0	0	0.8907	0	0	0.2725	0	0	0	0.1854	3.2617	1.1576
IQGAP1	15:91025934-91025981:+		validated	CDS (ENST00000268182,ENST00000560738,NM_003870)	premature_stop (ENST00000268182,ENST00000560738,NM_003870)	-1332 (ENST00000268182,ENST00000560738,NM_003870)	0.4052	0.5082	3.2568	0.4057	0.0922	0	1.1937	0	0	0	0	0.8046	0.461	0	0	0.5508
CCDC83	11:85625954-85626043:+		validated	CDS (ENST00000280245,ENST00000342404,ENST00000376067,NM_001286159,NM_173556)	in-frame (ENST00000280245,ENST00000342404,ENST00000376067,NM_001286159,NM_173556)	162 (ENST00000280245,ENST00000342404,ENST00000376067,NM_001286159,NM_173556)	0	0	0	0	0	0	0	0	0	0	0	0	0	0	3.2344	0
PSAP	10:73577325-73577459:-		validated	CDS (ENST00000394934,ENST00000394936,NM_001042465,NM_001042466,NM_002778)	premature_stop (ENST00000394934,ENST00000394936,NM_001042465,NM_001042466,NM_002778)	-60 (ENST00000394934,ENST00000394936,NM_001042465,NM_001042466,NM_002778)	0.534	1.4468	1.533	0.909	1.9432	0.5378	0.5362	0.7435	3.2162	2.2156	0.53	3.0448	2.194	1.1082	0.5749	2.0326
INSIG1	7:155099006-155099084:+		validated	CDS (ENST00000340368,ENST00000344756,NM_005542,NM_198336);UTR (ENST00000342407,NM_198337)	CDS_unaffacted (ENST00000342407,NM_198337);frame-shift/alt_stop (ENST00000340368,ENST00000344756,NM_005542,NM_198336)	-96 (ENST00000342407,NM_198337);-46 (ENST00000340368,ENST00000344756,NM_005542,NM_198336)	0.3071	0.6932	0.4407	0.1537	0	0	0	3.1963	0.8252	0.3548	0	0	0.279	0.7965	0	0.1391
MTHFS,ST20-MTHFS	15:80139054-80139198:-		validated	CDS (ENST00000258874,ENST00000479961,NM_001199758,NM_001199760,NM_006441)	frame-shift/alt_stop (ENST00000258874,ENST00000479961,NM_001199758,NM_001199760,NM_006441)	-113 (ENST00000258874,ENST00000479961,NM_001199758,NM_001199760,NM_006441)	0.1013	2.2361	0.6997	0.9636	0.0922	1.517	0.5765	3.1931	0.7107	0.6988	1.5424	0	0.266	1.0511	1.4995	1.1934
IFNAR2	21:34618559-34618787:+			CDS (ENST00000342101,ENST00000342136,ENST00000382238,ENST00000382241,ENST00000382264,ENST00000404220,ENST00000413881,NM_000874,NM_001289125,NM_001289126,NM_001289128,NM_207584,NM_207585)	frame-shift/alt_stop (ENST00000342101,ENST00000342136,ENST00000382238,ENST00000382241,ENST00000382264,ENST00000404220,ENST00000413881,NM_000874,NM_001289125,NM_001289126,NM_001289128,NM_207584,NM_207585)	-934 (ENST00000382238);-823 (ENST00000342136,ENST00000382241,ENST00000382264,ENST00000404220,NM_000874,NM_001289125,NM_207584,NM_207585);-692 (ENST00000342101,ENST00000413881,NM_001289126,NM_001289128)	0.5896	0.4742	0.1437	0.3943	0.446	0	0.272	0.3286	1.9079	0.9471	0.1232	0	3.193	0.2207	0.4716	0.0705
LRRFIP1	2:238684184-238684243:+		validated	CDS (ENST00000308482,NM_001137550,NM_001137551)	in-frame (ENST00000308482,NM_001137550,NM_001137551)	111 (ENST00000308482,NM_001137550,NM_001137551)	2.7947	3.1658	0	1.6248	1.3121	0	0.4903	0	0	0.5834	0.5497	0.3978	0.41	0.9354	1.1323	1.6339
RAP1A	1:112242109-112242229:+		validated	CDS (ENST00000356415,ENST00000369709,ENST00000436150,ENST00000545460,NM_001010935,NM_002884)	frame-shift/alt_stop (ENST00000356415,ENST00000369709,ENST00000436150,ENST00000545460,NM_001010935,NM_002884)	-420 (ENST00000356415,ENST00000369709,ENST00000436150,ENST00000545460,NM_001010935,NM_002884)	1.9653	1.6819	1.9247	1.3312	0.7361	0.6211	0.8751	0.7774	3.131	0	1.773	0.3412	1.089	0.5452	0.1556	3.1428
CTNNAL1	9:111714060-111714146:-		validated	CDS (ENST00000325551,ENST00000325580,ENST00000374594,ENST00000374595,NM_001286974,NM_003798)	premature_stop (ENST00000325551,ENST00000325580,ENST00000374594,ENST00000374595,NM_001286974,NM_003798)	-384 (ENST00000325551,ENST00000325580,ENST00000374594,ENST00000374595,NM_001286974,NM_003798)	0.4335	0.29	0.3318	0.4341	0	0.1412	0	0	0	0	0.3777	0	0.46	3.135	2.8521	1.8333
ATAD2	8:124424320-124424417:-		validated	UTR (ENST00000521903)	CDS_unaffacted (ENST00000521903)	42 (ENST00000521903)	0	0	0	0.6024	0.4865	0.0653	3.1277	0.8403	0	0	0.1796	0	0	0.6936	0.2399	0
NUP43	6:150049515-150049614:-		validated	CDS (ENST00000340413,ENST00000367404,ENST00000460354,NM_198887);UTR (ENST00000367403)	CDS_unaffacted (ENST00000367403);frame-shift/alt_stop (ENST00000340413,ENST00000367404,ENST00000460354,NM_198887)	-881 (ENST00000460354);-313 (ENST00000367403);-11 (ENST00000340413,ENST00000367404,NM_198887)	0.7914	3.11	1.2116	1.915	0.24	0.2577	0.2699	0.1788	0.4449	1.4261	0.4756	2.3208	0	1.5552	1.0058	2.51
GNB1	1:1811226-1811341:-		validated	UTR (ENST00000378609,NM_001282538,NM_002074)	CDS_unaffacted (ENST00000378609,NM_001282538,NM_002074)	-9 (ENST00000378609,NM_001282538,NM_002074)	0.9529	1.2548	1.7779	1.133	0.9751	0.8727	1.0816	0.2258	1.8025	0.0588	1.5769	0	0.116	0.6741	3.0988	1.0794
SYNJ2BP-COX16,COX16	14:70819853-70819969:-			CDS (ENST00000389912,NM_016468)	in-frame (ENST00000389912,NM_016468)	117 (ENST00000389912,NM_016468)	0.6511	0	0.068	0.1185	1.0231	0.1735	0.0634	0.1125	1.2575	0	1.1788	3.054	1.335	0.0558	0.1593	2.0921
TOR1AIP2	1:179825193-179825305:-		validated	UTR (ENST00000609928,NM_001199260)	CDS_unaffacted (ENST00000609928,NM_001199260)	758 (ENST00000609928,NM_001199260)	2.305	0.6086	0.4875	1.2754	1.876	1.4221	1.1576	1.5964	1.032	1.128	1.8201	3.0368	1.823	1.7164	1.9046	1.0993
CD58	1:117060367-117060487:-			CDS (ENST00000369489,NM_001779);UTR (ENST00000464088)	CDS_unaffacted (ENST00000464088);frame-shift/alt_stop (ENST00000369489,NM_001779)	-185 (ENST00000464088);-45 (ENST00000369489,NM_001779)	0.289	1.0439	0.0664	3.0096	0.4206	0.1129	0.1875	0.2221	1.4178	0.6364	0.2216	0	0.115	0.2181	0.0519	0.2095
DDHD1	14:53562835-53562936:-		validated	CDS (ENST00000323669,ENST00000357758,ENST00000395606,NM_001160147,NM_001160148,NM_030637)	in-frame (ENST00000323669,ENST00000357758,ENST00000395606,NM_001160147,NM_001160148,NM_030637)	182 (ENST00000323669,ENST00000357758,ENST00000395606,NM_001160147,NM_001160148,NM_030637)	2.1475	1.5018	2.9888	0.9122	0	1.0171	0.3349	0.296	0	0	0	0.6671	0.61	1.3504	0.1751	0.7666
MMD	17:53479575-53479664:-		validated	CDS (ENST00000262065,NM_012329)	premature_stop (ENST00000262065,NM_012329)	-129 (ENST00000262065,NM_012329)	2.1208	0.1419	0.4058	2.9729	0	0.0691	0.1403	0.1235	0.0659	0	0.2463	0	0.386	0.2667	0.1903	0
CLDND1	3:98223312-98223388:-		validated	CDS (ENST00000507874)	frame-shift/alt_stop (ENST00000507874)	-66 (ENST00000507874)	0.312	1.3302	0	0.3904	0.9222	0	0.1478	0	0.1397	2.9558	0.6114	0.5506	0.639	0.0736	1.6092	0
RNGTT	6:89501710-89501727:-			CDS (ENST00000369475,ENST00000369485,NM_003800)	in-frame (ENST00000369475,ENST00000369485,NM_003800)	164 (ENST00000369485,NM_003800);187 (ENST00000369475)	0	0.4415	0.3368	0	0	0	0	0	0	0	0	0	2.935	0	0.7894	0
GATAD1	7:92078406-92078527:+		validated	CDS (ENST00000287957,NM_021167)	frame-shift/alt_stop (ENST00000287957,NM_021167)	-210 (ENST00000287957,NM_021167)	1.5515	1.0955	1.6495	0.9206	1.0455	0.2245	1.0589	0.6642	2.885	1.2112	1.3807	0.5668	0	1.6261	0.1031	1.8747
SRGAP2B	1:144048709-144048769:+		validated				1.2506	0.8067	0.6154	0.805	0	2.8797	0.4858	0.155	0.8002	0.2477	0.5447	0.3154	2.357	1.1797	0.2404	0.5667
NFU1	2:69626693-69626743:-		validated	CDS (ENST00000303698,ENST00000394305,ENST00000410022,ENST00000462320,NM_001002755,NM_001002756,NM_015700)	in-frame (ENST00000303698,ENST00000394305,ENST00000410022,ENST00000462320,NM_001002755,NM_001002756,NM_015700)	45 (ENST00000303698,ENST00000394305,ENST00000410022,ENST00000462320,NM_001002755,NM_001002756,NM_015700)	1.2774	0.3944	0.3385	1.0823	1.162	2.8797	0.9798	0	1.3203	0	1.284	0	0.536	0.5561	1.2342	1.0686
PIK3CD	1:9724654-9724816:+			UTR (ENST00000377346,ENST00000536656,NM_005026)	CDS_unaffacted (ENST00000377346,ENST00000536656,NM_005026)	138 (ENST00000377346,ENST00000536656,NM_005026)	0	0.7906	0	0	0	0.2992	0	0	0	0.1021	0	0	2.879	0	0.084	0
ECHS1	10:135177163-135177280:-		validated	CDS (ENST00000368547,NM_004092)	frame-shift/alt_stop (ENST00000368547,NM_004092)	5 (ENST00000368547,NM_004092)	0.2942	0.5313	1.4863	2.828	0.4282	0.9772	0.1895	0.4486	0.2984	0.2337	2.5736	0	0	0	0.2111	0.2666
MYOM2	8:2028400-2028525:+			CDS (ENST00000262113,NM_003970)	in-frame (ENST00000262113,NM_003970)	318 (ENST00000262113,NM_003970)	0	0	0	0	0	0	2.7643	0	0	0	0	0.3357	0	0	0	0.458
CFH	1:196669956-196670028:+		validated	CDS (ENST00000359637,ENST00000439155,NM_001014975)	frame-shift/alt_stop (ENST00000359637,ENST00000439155,NM_001014975)	-62 (ENST00000359637,ENST00000439155,NM_001014975)	0	0.3233	0	0.4032	0	0	0	2.7247	0.3607	0	0.2105	0	0	0.3799	0.0723	0.292
MAP4K5	14:50904749-50904751:-		validated	CDS (ENST00000013125,NM_006575,NM_198794)	in-frame (ENST00000013125,NM_006575,NM_198794)	88 (ENST00000013125,NM_006575,NM_198794)	0.3779	0	0.4339	1.1353	0.6876	0.923	1.5416	0	2.7084	1.9216	0	0.6671	0	0.8912	2.3734	2.2262
TAP2	6:32798926-32798958:-		validated	CDS (ENST00000374897,ENST00000374899,NM_001290043,NM_018833)	in-frame (ENST00000374897,ENST00000374899,NM_001290043,NM_018833)	30 (ENST00000374899,NM_018833);129 (ENST00000374897,NM_001290043)	0.2397	2.6452	0.4128	0	0	0	0.1086	0	0.2147	0.6647	0	0	0.545	0	0.215	0
PKP4	2:159534711-159534792:+		validated	CDS (ENST00000389759,NM_003628);UTR (ENST00000426248)	CDS_unaffacted (ENST00000426248);frame-shift/alt_stop (ENST00000389759,NM_003628)	-2681 (ENST00000426248);-10 (ENST00000389759,NM_003628)	1.5752	2.6342	0.7751	1.0515	0.9553	0.6595	1.3035	0.1301	0	0.208	2.6138	0.993	0	1.6981	0.2019	0.4758
IL33	9:6237061-6237142:+		validated	UTR (ENST00000417746,ENST00000456383,NM_001199640,NM_001199641,NM_033439)	CDS_unaffacted (ENST00000417746,ENST00000456383,NM_001199640,NM_001199641,NM_033439)	201 (ENST00000417746,ENST00000456383,NM_001199640,NM_001199641,NM_033439)	0	2.6342	0.6029	0.3755	0	0	0.0724	0	0.8836	0	0.3267	0	0	0	0.2692	0.6797
RBPMS	8:30336436-30336489:+		validated	CDS (ENST00000287771,ENST00000320203,ENST00000339877,ENST00000397323,ENST00000517860,ENST00000538486,NM_001008710,NM_001008711,NM_001008712,NM_006867);UTR (ENST00000519647,ENST00000520161,ENST00000520191)	CDS_unaffacted (ENST00000519647,ENST00000520161,ENST00000520191);premature_stop (ENST00000287771,ENST00000320203,ENST00000339877,ENST00000397323,ENST00000517860,ENST00000538486,NM_001008710,NM_001008711,NM_001008712,NM_006867)	-764 (ENST00000320203,NM_006867);-644 (ENST00000287771,NM_001008711);-558 (ENST00000397323,NM_001008710);-429 (ENST00000538486);-384 (ENST00000339877,NM_001008712);-253 (ENST00000517860);132 (ENST00000519647,ENST00000520161);278 (ENST00000520191)	1.0494	1.5316	0.2191	0.2866	0	2.6095	0.0865	1.1585	0.1709	0	1.9115	0.5894	0	0.5399	1.6261	1.2103
RNF185	22:31572248-31572403:+		validated	UTR (ENST00000266252,ENST00000326132,ENST00000426256,ENST00000518626,NM_001135825,NM_152267)	CDS_unaffacted (ENST00000266252,ENST00000326132,ENST00000426256,ENST00000518626,NM_001135825,NM_152267)	-380 (ENST00000518626);98 (ENST00000266252,ENST00000326132,ENST00000426256,NM_001135825,NM_152267)	0.8149	1.1062	0.2268	0.8639	1.0078	0.6603	0.6124	0.5981	1.9032	0.7808	2.5879	0.9182	0.361	1.5373	0.817	1.5203
KIAA1715	2:176800436-176800518:-		validated	CDS (ENST00000272748,ENST00000409660,ENST00000535310,ENST00000544803,NM_030650)	C-terminal_variant (ENST00000535310);frame-shift/alt_stop (ENST00000272748,ENST00000409660,ENST00000544803,NM_030650)	9 (ENST00000272748,ENST00000409660,ENST00000535310,ENST00000544803,NM_030650)	0	0.0747	0	0.969	0.1354	0.2182	0.2164	0.0646	0	0.4129	0	2.5623	0	0.0702	1.0018	0.7421
ATP6AP1L	5:81599847-81599924:+		validated	UTR (ENST00000380167)	CDS_unaffacted (ENST00000380167)	303 (ENST00000380167)	0.5416	0.6987	1.8656	0.7747	0.0704	1.1338	0.3681	0	0.5545	0	0.1348	0	0.352	2.5544	2.1518	1.3322
RALGAPB	20:37148883-37148918:+		validated	CDS (ENST00000262879,ENST00000397038,ENST00000397040,ENST00000397042,NM_001282917,NM_001282918,NM_020336)	in-frame (ENST00000262879,ENST00000397038,ENST00000397040,ENST00000397042,NM_001282917,NM_001282918,NM_020336)	194 (ENST00000262879,ENST00000397038,ENST00000397040,ENST00000397042,NM_001282917,NM_001282918,NM_020336)	0	0	0.5309	0	0	0	0.4192	0	0	0	0	2.5507	0	0	0	0
SERPINF1	17:1674716-1674809:+			CDS (ENST00000254722,NM_002615);UTR (ENST00000573770)	CDS_unaffacted (ENST00000573770);frame-shift/alt_stop (ENST00000254722,NM_002615)	-392 (ENST00000254722,NM_002615);-383 (ENST00000573770)	2.5425	1.3789	0	1.9265	0.375	0	0.4833	0.7915	0.5197	1.1434	1.0321	0.1248	0	0.4537	0.7398	2.1795
STRN4	19:47239715-47239759:-		validated	CDS (ENST00000263280,ENST00000391910,ENST00000435164,ENST00000539396,NM_001039877,NM_013403)	in-frame (ENST00000263280,ENST00000391910,ENST00000435164,ENST00000539396,NM_001039877,NM_013403)	-433 (ENST00000435164);-66 (ENST00000263280,ENST00000391910,ENST00000539396,NM_001039877,NM_013403)	0.4181	0	0.12	0.1047	0.2853	0	0.1895	0	0	0	0.0911	0	0	0.5916	2.5321	0.2842
MANBA	4:103592073-103592168:-		validated	CDS (ENST00000226578,ENST00000505239,NM_005908)	premature_stop (ENST00000226578,ENST00000505239,NM_005908)	-1269 (ENST00000226578,ENST00000505239,NM_005908)	0	2.5158	0.1556	0.2036	0	0.1986	0	0.5441	0	0	0.6028	0	0	0.3196	0.3648	0.1842
UCKL1	20:62573823-62573842:-		validated	CDS (ENST00000354216,ENST00000358711,ENST00000369892,ENST00000369908,NM_001193379,NM_017859)	frame-shift/alt_stop (ENST00000358711);in-frame (ENST00000354216,ENST00000369892,ENST00000369908,NM_001193379,NM_017859)	-607 (ENST00000358711);80 (ENST00000354216,ENST00000369892,ENST00000369908,NM_001193379,NM_017859)	0	0	0	0.2852	0.1295	0	0.3873	0	0.1276	0	1.2406	2.5137	0	0	0	0
LENG8-AS1	19:54958373-54958438:-		validated				0.769	2.4863	0.883	0.3422	0	0	0.4647	0	0	0	0	0	0.466	0	0.6899	0
FBXO31	16:87400280-87400408:-						2.4842	0.7755	0	0.1658	0.0502	0	0	0.6494	0.9205	0.6206	0.324	0	0	0.2604	0.3467	0.9505
RUNDC1	17:41137539-41137544:+		validated	CDS (ENST00000361677,NM_173079)	in-frame (ENST00000361677,NM_173079)	866 (ENST00000361677,NM_173079)	0	0	0	0.1789	0	0	0	0.7749	0	2.4774	0.3113	0.3154	0.488	0.337	0	0.4857
ANXA5	4:122591329-122591377:-		validated	CDS (ENST00000296511,ENST00000501272,ENST00000515017,NM_001154);UTR (ENST00000506395)	CDS_unaffacted (ENST00000506395);frame-shift/alt_stop (ENST00000296511,ENST00000501272,ENST00000515017,NM_001154)	-523 (ENST00000506395);-205 (ENST00000296511,ENST00000501272,ENST00000515017,NM_001154)	0.8022	2.4145	0	1.3052	0	0.4898	0.2727	0	0	0.5561	0.1747	0.8849	0	0	0	0.8178
PPFIA2	12:81763401-81763487:-		validated	CDS (ENST00000333447,ENST00000407050,ENST00000443686,ENST00000548586,ENST00000549325,ENST00000549396,ENST00000550359,ENST00000550584,ENST00000552948,NM_001220473,NM_001220474,NM_001220475,NM_001220476,NM_001220477,NM_001220478,NM_001282536,NM_003625)	in-frame (ENST00000333447,ENST00000407050,ENST00000443686,ENST00000548586,ENST00000549325,ENST00000549396,ENST00000550359,ENST00000550584,ENST00000552948,NM_001220473,NM_001220474,NM_001220475,NM_001220476,NM_001220477,NM_001220478,NM_001282536,NM_003625)	-33 (ENST00000407050,ENST00000549396,ENST00000550359,NM_001220475,NM_001220476,NM_001220477,NM_001220478,NM_001282536,NM_003625);29 (ENST00000333447,ENST00000549325,ENST00000550584,NM_001220473,NM_001220474);59 (ENST00000443686,ENST00000548586,ENST00000552948)	0	0	2.4058	0	0	0	0	0	0	0	0.3777	0	0	0	0	0
NRD1	1:52291928-52291947:-		validated	CDS (ENST00000352171,ENST00000354831,ENST00000539524,ENST00000544028,NM_001101662,NM_001242361,NM_002525)	in-frame (ENST00000352171,ENST00000354831,ENST00000539524,ENST00000544028,NM_001101662,NM_001242361,NM_002525)	-147 (ENST00000544028);198 (ENST00000352171,ENST00000354831,ENST00000539524,NM_001101662,NM_001242361,NM_002525)	0	0	0	0	0	0	0	0	0	2.3697	0	0	0	0	0.2555	0.2581
PATL1	11:59424553-59424626:-		validated	CDS (ENST00000300146,NM_152716)	frame-shift/alt_stop (ENST00000300146,NM_152716)	-1720 (ENST00000300146,NM_152716)	0.3994	0.2405	0.5504	0.48	0.1453	0.5463	0.5988	0.4158	0.3578	2.3633	2.227	1.9037	2.253	1.5071	0.9317	0.362
ZFP91,ZFP91-CNTF	11:58383492-58383603:+		validated	CDS (ENST00000316059,ENST00000389919,NM_001197051,NM_053023)	frame-shift/alt_stop (ENST00000316059,ENST00000389919,NM_001197051,NM_053023)	-624 (ENST00000389919);-150 (ENST00000316059,NM_001197051,NM_053023)	0	0.6124	0.0701	0	0	0.0596	0.1291	0	0	0	0	0	0	0.2879	2.3544	0.0553
NETO1	18:70415498-70415544:-		validated	UTR (ENST00000299430,ENST00000327305,NM_138966)	CDS_unaffacted (ENST00000299430,ENST00000327305,NM_138966)	-61 (ENST00000299430,ENST00000327305,NM_138966)	0	0	2.3505	0	0	0	0	0	0	0	0	0	0	0	0	0
RNF13	3:149637465-149637533:+			CDS (ENST00000344229,ENST00000361785,ENST00000392894,NM_007282,NM_183381);UTR (ENST00000467996,ENST00000474348)	CDS_unaffacted (ENST00000467996,ENST00000474348);in-frame (ENST00000344229,ENST00000361785,ENST00000392894,NM_007282,NM_183381)	-437 (ENST00000474348);-429 (ENST00000467996);365 (ENST00000344229,ENST00000361785,ENST00000392894,NM_007282,NM_183381)	0.3331	0	0.6693	0	0	0	0.2294	2.3115	0	0	0	0	0	0	0	1.5093
TAF5L	1:229741866-229741940:-		validated	CDS (ENST00000258281,ENST00000366675,ENST00000366676,NM_001025247,NM_014409)	premature_stop (ENST00000258281,ENST00000366675,ENST00000366676,NM_001025247,NM_014409)	-765 (ENST00000258281,ENST00000366676,NM_014409);-40 (ENST00000366675,NM_001025247)	0.7925	2.3058	0.9099	0.7141	0	0	0.2236	0.3437	0.142	0	0.069	0	0.865	0.1495	0.0711	0.7899
ACAP2	3:195033676-195033696:-		validated	CDS (ENST00000326793,NM_012287)	in-frame (ENST00000326793,NM_012287)	101 (ENST00000326793,NM_012287)	1.2634	0.1408	1.2894	0	0	0	2.2904	0	0	0.7786	0	1.8584	0	0.1324	0	0.1272
PTP4A3	8:142436555-142436728:+		validated	CDS (ENST00000329397,ENST00000349124,ENST00000520105,ENST00000521578,NM_007079,NM_032611)	premature_stop (ENST00000329397,ENST00000349124,ENST00000520105,ENST00000521578,NM_007079,NM_032611)	-233 (ENST00000329397,ENST00000521578,NM_032611);-158 (ENST00000349124,ENST00000520105,NM_007079)	0.6183	1.0659	0.1627	0.2659	0.1259	0.7272	1.0541	0	2.257	0.6435	0.3311	0.5329	0	0.4156	0.3682	0.1198
DPY19L2	12:63961380-63961479:-		validated	CDS (ENST00000324472,ENST00000413230,NM_173812)	frame-shift/alt_stop (ENST00000324472,ENST00000413230,NM_173812)	-51 (ENST00000324472,ENST00000413230,NM_173812)	0	0.2647	0	0.1321	0.3599	1.8039	2.2268	0	0	0	0.2972	0	0	1.0575	0.6508	1.5538
RBCK1	20:407010-407015:+		validated	CDS (ENST00000353660,ENST00000356286,ENST00000382181,ENST00000382214,NM_006462,NM_031229);UTR (ENST00000415942)	CDS_unaffacted (ENST00000415942);in-frame (ENST00000353660,ENST00000356286,ENST00000382181,ENST00000382214,NM_006462,NM_031229)	-478 (ENST00000415942);-416 (ENST00000382214);81 (ENST00000353660,ENST00000356286,ENST00000382181,NM_006462,NM_031229)	0	0	0	0	0	0	0	0	0	0	0	2.2075	0	0.1685	0	0
CNTRL	9:123933437-123933481:+		validated	CDS (ENST00000238341,ENST00000373850,ENST00000373855,NM_007018)	in-frame (ENST00000238341,ENST00000373850,ENST00000373855,NM_007018)	24 (ENST00000238341,ENST00000373850,ENST00000373855,NM_007018)	0	1.5733	0	0	0	0	0	0	0	0	0	0	0	0.493	2.157	0.8526
C6orf57	6:71286523-71286565:+		validated	CDS (ENST00000370474,NM_145267)	frame-shift/alt_stop (ENST00000370474,NM_145267)	-170 (ENST00000370474,NM_145267)	0	1.1788	1.349	2.1389	0	1.5651	0	0.1853	0	0	0	0	0	0.1007	1.6289	1.1615
MYBPC1	12:102058835-102058843:+		validated	CDS (ENST00000360610,ENST00000441232,ENST00000452455,ENST00000549145,ENST00000550270,NM_001254718,NM_206820)	in-frame (ENST00000360610,ENST00000441232,ENST00000452455,ENST00000549145,ENST00000550270,NM_001254718,NM_206820)	-29 (ENST00000360610,ENST00000549145,NM_206820);-19 (ENST00000441232);14 (ENST00000550270);51 (ENST00000452455,NM_001254718)	0	0	0.3891	0	0	0	0	0	0	0	0	0.1495	0	0	2.1279	0.1535
MKLN1-AS1,LINC-PINT	7:130663267-130663287:-		validated				0	0	2.0953	0	0	0	0	0	0	0	0	0	0	0	0	0.2544
DNAJC13	3:132191401-132191415:+			CDS (ENST00000260818,NM_015268)	in-frame (ENST00000260818,NM_015268)	107 (ENST00000260818,NM_015268)	0.9212	0.1541	0.5289	1.5373	2.095	0	1.8093	0	1.3754	1.8451	0	1.8971	0	0.1448	0.9642	0.6957
C14orf166	14:52468699-52468701:+		validated	CDS (ENST00000261700,ENST00000556760,NM_016039)	frame-shift/alt_stop (ENST00000261700,NM_016039);in-frame (ENST00000556760)	48 (ENST00000261700,ENST00000556760,NM_016039)	0.3779	0.1896	0	0	0	0	0	0.6557	0	0	0.9877	0.8339	2.063	0	0	0
ZNF664,FAM101A,ZNF664-FAM101A	12:124489101-124489201:+		validated	UTR (ENST00000539644)	CDS_unaffacted (ENST00000539644)	1385 (ENST00000539644)	0.7861	0.3944	0.5265	1.3119	0.0596	0.9599	0.5378	1.6631	0.7599	0	2.0141	0.6086	0.918	0.8033	0.5289	1.0686
LRRC16A	6:25507707-25507718:+		validated	CDS (ENST00000329474,NM_001173977,NM_017640)	in-frame (ENST00000329474,NM_001173977,NM_017640)	137 (ENST00000329474,NM_001173977,NM_017640)	0	0	1.1098	0	0	0	0	0	0	0	0	1.9904	0	0	0	0
ZRANB1	10:126650856-126650977:+		validated	CDS (ENST00000359653,NM_017580)	frame-shift/alt_stop (ENST00000359653,NM_017580)	-1175 (ENST00000359653,NM_017580)	0.5172	0.0577	0	0.0575	1.6205	1.1227	0.1869	0.4428	0.1178	1.3842	1.9882	1.417	1.485	1.3551	0.7217	0.4687
TTL	2:113278799-113278918:+		validated	CDS (ENST00000233336,NM_153712)	premature_stop (ENST00000233336,NM_153712)	-35 (ENST00000233336,NM_153712)	0.1744	0.6417	0.4006	0.6404	0.1058	0.7384	0.1882	0.5014	0	0.5804	0.9449	0	1.955	0.7678	0.1043	0.2108
MYH9	22:36704854-36704859:-		validated	CDS (ENST00000216181,NM_002473)	in-frame (ENST00000216181,NM_002473)	118 (ENST00000216181,NM_002473)	0	0	0.2051	0	0	0	0.1619	0	0	0	0	0	0	0	0	1.9428
INPP4B	4:143123893-143123919:-		validated	CDS (ENST00000262992,ENST00000308502,ENST00000508116,ENST00000509777,ENST00000513000,NM_001101669,NM_003866)	in-frame (ENST00000262992,ENST00000308502,ENST00000508116,ENST00000509777,ENST00000513000,NM_001101669,NM_003866)	133 (ENST00000262992,ENST00000308502,ENST00000508116,ENST00000513000,NM_001101669,NM_003866);175 (ENST00000509777)	0	0.5189	0.4454	0	0	0	0	0	0	0	0	1.9399	0.941	0	0	0.1172
ASXL1	20:30954345-30954347:+		validated	CDS (ENST00000306058,ENST00000375687,ENST00000375689,ENST00000542461,NM_001164603,NM_015338)	in-frame (ENST00000306058,ENST00000375687,ENST00000375689,ENST00000542461,NM_001164603,NM_015338)	-212 (ENST00000542461);6 (ENST00000375689,NM_001164603);2907 (ENST00000306058,ENST00000375687,NM_015338)	0	1.896	0.4339	1.3245	0	0.3692	0.1713	0.1639	0	1.7469	0	0	1.547	0.3565	0.8476	1.1987
PTP4A3	8:142433393-142433447:+		validated	CDS (ENST00000329397,ENST00000349124,ENST00000520105,ENST00000521578,NM_007079,NM_032611)	frame-shift/alt_stop (ENST00000329397,ENST00000349124,ENST00000520105,ENST00000521578,NM_007079,NM_032611)	-336 (ENST00000329397,ENST00000521578,NM_032611);-261 (ENST00000349124,ENST00000520105,NM_007079)	0.2835	1.7064	0	0	0.9454	0.0923	1.8842	0	0	1.1355	0	0.3336	0	0.5347	0.4238	0.2569
GPR116	6:46868410-46868469:-		validated	CDS (ENST00000265417,ENST00000283296,ENST00000362015,ENST00000456426,NM_001098518,NM_015234)	premature_stop (ENST00000265417,ENST00000283296,ENST00000362015,ENST00000456426,NM_001098518,NM_015234)	-3889 (ENST00000265417,ENST00000283296,NM_001098518,NM_015234);-3829 (ENST00000362015);-3463 (ENST00000456426)	1.5326	0.7236	0.207	0.4513	0	1.0568	1.8795	0.9384	0.323	0	0.3927	0	0	0.1701	0.0809	0.8986
ARHGAP10	4:148775827-148775993:+		validated	CDS (ENST00000336498,NM_024605)	frame-shift/alt_stop (ENST00000336498,NM_024605)	-1980 (ENST00000336498,NM_024605)	0.273	0.2739	0	0.3189	0	0	0	0	0	0	1.495	0.6918	0.25	0.5149	0.3327	1.8551
MALT1	18:56387612-56387654:+		validated	CDS (ENST00000345724,ENST00000348428,NM_006785,NM_173844)	frame-shift/alt_stop (ENST00000345724,ENST00000348428,NM_006785,NM_173844)	-925 (ENST00000345724,ENST00000348428,NM_006785,NM_173844)	0	0	0.6132	0.5347	0	0	1.8395	0	0	0	0	1.6968	0	0	0	0
STX18	4:4455348-4455400:-		validated	CDS (ENST00000306200,ENST00000505286,NM_016930)	frame-shift/alt_stop (ENST00000306200,ENST00000505286,NM_016930)	-185 (ENST00000306200,ENST00000505286,NM_016930)	1.0597	1.2566	0.4425	0.0965	0.2629	0.1882	0.0873	0	0	0	0	1.3604	0	0.2726	1.8149	0.6111
ATXN2	12:111916874-111916906:-		validated	CDS (ENST00000377617,ENST00000389153,ENST00000535949,ENST00000542287,ENST00000608853,NM_002973)	in-frame (ENST00000377617,ENST00000389153,ENST00000535949,ENST00000542287,ENST00000608853,NM_002973)	29 (ENST00000377617,ENST00000389153,ENST00000535949,ENST00000542287,ENST00000608853,NM_002973)	0.4793	1.8035	0.1376	0.9599	0.109	1.1706	0.5431	0.4158	1.0735	1.5509	0.7307	0	0.218	1.8085	1.6126	1.3031
NCOA7	6:126234772-126234839:+		validated	CDS (ENST00000229634,ENST00000368357,ENST00000392477,NM_001122842,NM_001199619,NM_001199620,NM_001199621,NM_181782)	frame-shift/alt_stop (ENST00000229634,ENST00000368357,ENST00000392477,NM_001122842,NM_001199619,NM_001199620,NM_001199621,NM_181782)	-661 (ENST00000229634,ENST00000368357,ENST00000392477,NM_001122842,NM_001199619,NM_001199620,NM_001199621,NM_181782)	0	0.5899	0	0.5887	0	1.805	0	0	0	0	0	0	1.223	0.1584	0	0
PRIMPOL	4:185612470-185612508:+		validated	CDS (ENST00000314970,ENST00000503752,ENST00000512834,ENST00000515774,NM_152683);UTR (ENST00000509002)	CDS_unaffacted (ENST00000509002);in-frame (ENST00000314970,ENST00000503752,ENST00000512834,ENST00000515774,NM_152683)	-649 (ENST00000509002);258 (ENST00000314970,ENST00000503752,ENST00000512834,ENST00000515774,NM_152683)	0	0	0	0	0.8126	1.309	0	0	0	1.7548	0	0	0	0.632	0	0
TESK2	1:45954246-45954276:-		validated	UTR (ENST00000341771,ENST00000372086,ENST00000451835,NM_007170)	CDS_unaffacted (ENST00000341771,ENST00000372086,ENST00000451835,NM_007170)	-67 (ENST00000451835);719 (ENST00000341771,ENST00000372086,NM_007170)	0	0	0	0	0	0	0	0	0	0.5677	0.214	1.7345	0	0	0.2204	0
CSRP2BP	20:18164179-18164225:+		validated	CDS (ENST00000377681,ENST00000435364,ENST00000489634,NM_020536)	frame-shift/alt_stop (ENST00000377681,ENST00000435364,ENST00000489634,NM_020536)	-233 (ENST00000377681,ENST00000435364,ENST00000489634,NM_020536)	0	0	0.1175	0	0.4656	0	0	0.0888	0	1.3247	0	0	0	0	1.5611	0.2783
MLXIP	12:122625955-122626066:+		validated	CDS (ENST00000319080,ENST00000538698,NM_014938)	frame-shift/alt_stop (ENST00000319080,ENST00000538698,NM_014938)	130 (ENST00000319080,ENST00000538698,NM_014938)	0	0.8573	0	0.6111	1.5545	0.1192	0	0.0572	0.4264	0.8339	1.3126	1.5235	0	0.6908	0.0548	1.2168
MDM1	12:68697636-68697693:-		validated	CDS (ENST00000303145,ENST00000411698,ENST00000540418,NM_001205028,NM_017440)	frame-shift/alt_stop (ENST00000303145,ENST00000411698,ENST00000540418,NM_001205028,NM_017440)	-356 (ENST00000303145,ENST00000411698,ENST00000540418,NM_001205028,NM_017440)	0	1.3822	0	0.9195	0	0	0	0	0	0	0	0	0	0.8662	0	0
FAM222B	17:27117729-27117827:-		validated	UTR (ENST00000581381,ENST00000583522,NM_001288632,NM_001288635,NM_001288636,NM_001288637,NM_001288638)	CDS_unaffacted (ENST00000581381,ENST00000583522,NM_001288632,NM_001288635,NM_001288636,NM_001288637,NM_001288638)	5 (ENST00000581381,ENST00000583522);1495 (NM_001288636,NM_001288637,NM_001288638);1607 (NM_001288632,NM_001288635)	0.1328	0.3331	0	0.8642	0.302	1.0377	0	0	0.1276	0.56	0.4772	0.7355	0	0.2505	1.2508	0.3008
CDC16	13:115035038-115035095:+		validated	CDS (ENST00000252457,ENST00000252458,ENST00000356221,ENST00000360383,ENST00000375308,ENST00000375310,ENST00000375312,NM_001078645,NM_003903)	frame-shift/alt_stop (ENST00000252457,ENST00000252458,ENST00000356221,ENST00000360383,ENST00000375308,ENST00000375310,ENST00000375312,NM_001078645,NM_003903)	-339 (ENST00000252457,ENST00000360383,ENST00000375308,ENST00000375310,NM_003903);-41 (ENST00000252458,ENST00000356221,ENST00000375312,NM_001078645)	0	1.1979	0.1054	0.4598	0	0	0	0.7169	0.2468	0	0	0	0	0.6064	0.2472	1.2483
SENP7	3:101081974-101082043:-		validated	CDS (ENST00000314261,ENST00000348610,ENST00000358203,ENST00000394091,ENST00000394094,ENST00000394095,NM_001077203,NM_001282801,NM_001282802,NM_001282803,NM_020654)	frame-shift/alt_stop (ENST00000314261,ENST00000348610,ENST00000358203,ENST00000394091,ENST00000394094,ENST00000394095,NM_001077203,NM_001282801,NM_001282802,NM_001282803,NM_020654)	-1591 (ENST00000314261,ENST00000348610,ENST00000358203,ENST00000394091,ENST00000394094,ENST00000394095,NM_001077203,NM_001282801,NM_001282802,NM_001282803,NM_020654)	0	0.1657	0.0948	1.2402	0	0.242	0	0	0	0	0.7913	0	1.052	0.6231	1.0371	0.449
PTPN12	7:77260422-77260502:+		validated	CDS (ENST00000248594,ENST00000415482,ENST00000435495,NM_001131008,NM_001131009,NM_002835)	premature_stop (ENST00000248594,ENST00000415482,ENST00000435495,NM_001131008,NM_001131009,NM_002835)	-286 (ENST00000248594,ENST00000415482,ENST00000435495,NM_001131008,NM_001131009,NM_002835)	0	0	0.0868	0	0	0	0	0	0	0	0	0	0.825	0.1426	0.0678	1.096
LMBRD1	6:70419049-70419123:-		validated	CDS (ENST00000370570,ENST00000370577,ENST00000472827,NM_018368)	in-frame (ENST00000370570,ENST00000370577,ENST00000472827,NM_018368)	-263 (ENST00000472827);114 (ENST00000370570,ENST00000370577,NM_018368)	0.317	0.159	0.364	0	0.0721	1.0838	0	0.8249	0	0.8791	0.4142	0	0.865	0.1495	0.2844	0.9336
